# Supplementary material for: Integrative analysis of the metabolome and transcriptome provides insights into the mechanisms of amino acids and their derivatives biosynthesis in Polygonatum
Source: PLoS One. 2025 Jun 25;20(6):e0327145. doi: 10.1371/journal.pone.0327145 (PMC12193713; doi:10.1371/journal.pone.0327145)
Supplement: S1 Table — (XLSX) [file pone.0327145.s001.xlsx]

## Sheet: Sheet1
S1 Table. qRT-PCR primer list
Gene ID		sequence (5' to 3')	GC%	Tm℃	Product size
Cluster-39698.1	F	GCGTCAATCTCTGGCTCAAG	55	58.99	112
	R	ACACCTCTCTCCAACTGCTC	55	59.03
Cluster-27133.0	F	CGCGCATCTTCTACGACTTC	55	59.16	114
	R	CCAATTTGACGGGAGGGTTG	55	59.11
Cluster-28145.0	F	TGTCAATGTTGCTCGTGGTG	50	59.06	98
	R	TCGTGAAGACATCCAGTGCT	50	59.063
Cluster-51791.5	F	ACGAGGAGCACTGTAGAAGG	55	58.82	88
	R	TTCTCCTTGGCAAACTCCCA	50	59.15
Cluster-29705.11	F	GGACAACTGCTCAACCACTG	55	59.05	150
	R	TGAACCGGGTCAGACAAGAA	50	58.88
Cluster-53239.2	F	GACAGGTTCCGGCAATTGTT	50	59.04	99
	R	AGTGGTCTGAAACTCCTGGG	55	58.94
Cluster-49006.0	F	AAGTACGAAGCATTGGGGTG	50	58.18	139
	R	GCTCAGCTCGCAAATTGTCA	50	59.48
Cluster-35441.2	F	AACCAAACCCTCACCTTCCA	50	59.07	105
	R	GGAGAAGATGAGGACGACGT	55	58.9
Cluster-17104.0	F	CAGCTTCGATGGAGGAGGAT	55	58.95	136
	R	CCAGCAGCCAATCCGATAAC	55	59.05
Cluster-49223.2	F	GCGCTTTGATGATACCGAGG	55	59.14	114
	R	GCATTCCCATTGACCTTGCA	50	59.1
