# Supplementary material for: Integrative analysis of the metabolome and transcriptome provides insights into the mechanisms of amino acids and their derivatives biosynthesis in Polygonatum
Source: PLoS One. 2025 Jun 25;20(6):e0327145. doi: 10.1371/journal.pone.0327145 (PMC12193713; doi:10.1371/journal.pone.0327145)
Supplement: S2 Table — (XLSX) [file pone.0327145.s002.xlsx]

## Sheet: S2 Table
S1 Table Total amino acids and their derivatives
Index	Formula	Compounds	Class II	CAS	Level	PzP-1	PzP-2	PzP-3	PS-1	PS-2	PS-3
Zmdp000292	C7H16N4O2	Arginine methyl ester	Amino acids and derivatives	-	1	1.96392e+06	1.1399e+06	1.11229e+06	251679	294292	223985
pme1419	C6H13NO2S	L-Methionine methyl ester	Amino acids and derivatives	10332-17-9	3	135525	182877	252928	66865.8	50705.8	72517.2
pme2617	C5H11NO3S	L-Methionine Sulfoxide	Amino acids and derivatives	3226-65-1	3	7.97203e+06	7.81868e+06	6.04759e+06	6.19583e+06	6.68697e+06	5.89174e+06
mws0254	C6H9N3O2	L-Histidine	Amino acids and derivatives	71-00-1	1	6.16679e+06	6.17459e+06	5.43068e+06	1.46844e+06	1.51189e+06	1.55839e+06
pme1086	C10H17N3O6S	Glutathione reduced form	Amino acids and derivatives	70-18-8	1	498983	336388	432483	452227	326694	490142
Zmdp001647	C10H18N2O5	γ-Glutamyl-L-valine	Amino acids and derivatives	-	1	70125.5	69132.4	71650	84293.9	97831.6	98839.7
Zmdp001663	C10H18N2O5S	γ-glutamylmethionine	Amino acids and derivatives	17663-87-5	2	57262.8	68032.3	52212.2	9	9	9
mws0282	C11H12N2O2	L-Tryptophan	Amino acids and derivatives	73-22-3	1	1.0192e+07	1.11992e+07	1.42706e+07	2.59435e+06	2.85762e+06	3.69088e+06
pme2527	C5H12N2O2	L-Ornithine	Amino acids and derivatives	70-26-8	3	115489	166651	87325.1	14582.8	17467	19882.7
Lmrj001698	C9H18N2O4	L-Seryl-L-Isoleucine	Amino acids and derivatives	91086-51-0	1	41162.9	50229.5	41623.8	75498.7	82240.6	81260.5
Zmjp000182	C7H16N4O2	N-Monomethyl-L-arginine	Amino acids and derivatives	17035-90-4	1	2.04514e+06	1.18538e+06	1.18745e+06	250300	286041	246188
MWSmce706	C5H8N2O2	Cyclo(Ala-Gly)	Amino acids and derivatives	4526-77-6	3	305071	521606	487361	199525	267489	244414
Lmhp001670	C11H22N2O3	L-Valyl-L-Leucine	Amino acids and derivatives	3989-97-7	1	70188.7	61535.4	63477.2	151567	129231	119189
pme1712	C11H20N2O6	L-Saccharopine	Amino acids and derivatives	997-68-2	3	38796.5	50182.1	45849	18741.8	11174.9	11072.9
mws5042	C11H14N2O3	L-Glycyl-L-phenylalanine	Amino acids and derivatives	721-66-4	1	201770	189313	181554	137497	143690	192777
MWS1771	C10H13NO3	L-Tyrosine methyl ester	Amino acids and derivatives	1080-06-4	2	73563.7	79224.2	154823	51076.7	46269.1	56614.3
MWSmce585	C4H9NO2	Methyl 3-aminopropanoate	Amino acids and derivatives	4138-35-6	3	1.34889e+06	743369	1.27365e+06	1.80864e+06	2.22132e+06	2.32196e+06
mws0736	C8H16N2O3	N-Glycyl-L-leucine	Amino acids and derivatives	869-19-2	1	374254	401700	370176	262189	280523	308758
mws0256	C5H11NO2	L-Valine	Amino acids and derivatives	72-18-4	1	8.51347e+07	1.04359e+08	1.04861e+08	5.41276e+07	5.13634e+07	5.62009e+07
pme0021	C9H11NO2	L-Phenylalanine	Amino acids and derivatives	63-91-2	1	8.96978e+06	1.2472e+07	1.30321e+07	4.84472e+06	4.47337e+06	4.83729e+06
Lmhp001732	C14H18N2O3	L-Prolyl-L-Phenylalanine	Amino acids and derivatives	13589-02-1	2	45376.6	76985	58657	38442.2	44328	31748.8
pme1210	C5H11NO2S	L-Methionine	Amino acids and derivatives	63-68-3	1	1.28595e+07	1.54606e+07	1.74908e+07	2.18888e+06	2.19394e+06	2.56873e+06
pme3033	C4H9NO2	N,N-Dimethylglycine	Amino acids and derivatives	1118-68-9	3	2.15077e+06	1.47715e+06	1.89214e+06	595639	760145	818107
mws0219	C4H7NO4	L-Aspartic Acid	Amino acids and derivatives	56-84-8	1	2.34726e+06	1.99611e+06	2.72093e+06	1.46182e+06	1.21652e+06	1.77446e+06
mws0671	C4H9NO3	L-Homoserine	Amino acids and derivatives	672-15-1	3	736779	2.92216e+06	2.74236e+06	1.00048e+06	845300	1.01989e+06
MWS4309	C13H15N3O3	Glycyl-tryptophan	Amino acids and derivatives	2390-74-1	1	188250	198574	180369	229718	206534	268238
pme2074	C18H29NO4	Jasmonoyl-L-Isoleucine	Amino acids and derivatives	120330-93-0	3	2030.76	1428.75	1094.49	2153.2	2250.15	1877.51
Hmsp000364	C7H13NO2	L-Cyclopentylglycine	Amino acids and derivatives	2521-84-8	1	690755	297111	340138	822130	641790	690039
MWS5164	C8H18N4O2	N,N'-Dimethylarginine;SDMA	Amino acids and derivatives	30344-00-4	3	174978	174170	214714	109177	96775	51592.8
pme0014	C5H9NO4	L-Glutamic acid	Amino acids and derivatives	56-86-0	1	2.97569e+07	3.06101e+07	2.74153e+07	2.36194e+07	1.88535e+07	2.08038e+07
mws0582	C11H19N3O6S	S-(Methyl)glutathione	Amino acids and derivatives	2922-56-7	1	1.01609e+06	1.18127e+06	731159	138140	88049.4	57810.4
mws0230	C4H9NO3	L-Threonine	Amino acids and derivatives	72-19-5	3	2.74596e+06	2.76083e+06	2.67635e+06	974020	781189	954926
Zmdp002216	C11H20N2O5	L-γ-Glutamyl-L-leucine	Amino acids and derivatives	2566-39-4	1	207004	234951	238267	284118	245866	282881
Lmhp002031	C12H24N2O3	L-Leucyl-L-Leucine	Amino acids and derivatives	3303-31-9	1	76830.2	83474.2	82047.5	149088	129026	124849
Zmzn000113	C5H9NO4	L-threo-3-Methylaspartate	Amino acids and derivatives	6061-13-8	1	402190	327750	501949	411050	407975	418112
Zmyn000155	C7H14N2O3	N-α-Acetyl-L-ornithine	Amino acids and derivatives	6205-08-9	1	7.86469e+06	6.1737e+06	4.03644e+06	318982	238501	196396
mws0224	C5H11NO2S	DL-Methionine	Amino acids and derivatives	59-51-8	3	1.49261e+07	1.90105e+07	1.77312e+07	2.15957e+06	2.23941e+06	2.46155e+06
mws0875	C5H10N2O3S	L-Cysteinyl-L-glycine	Amino acids and derivatives	19246-18-5	2	115147	61004.6	85215.4	82354.6	105493	160263
Zmzp000145	C9H20N2O2	Trimethyllysine	Amino acids and derivatives	23284-33-5	1	668493	482784	506138	142125	151989	101520
pme1286	C14H20N6O5S	S-(5'-Adenosy)-L-homocysteine	Amino acids and derivatives	979-92-0	1	3368.5	73760.6	57935.5	227635	247702	224198
pme0122	C8H16N2O3	N6-Acetyl-L-lysine	Amino acids and derivatives	692-04-6	3	516907	687945	442475	38196.7	29578.2	79898.2
Zmdp000972	C4H9NO2S	S-Methyl-L-cysteine	Amino acids and derivatives	1187-84-4	1	1.11136e+06	1.08531e+06	1.3277e+06	250246	271508	335429
pme0006	C5H9NO2	L-Proline	Amino acids and derivatives	147-85-3	1	4.72582e+07	4.67547e+07	4.20913e+07	3.30126e+07	3.25797e+07	3.66542e+07
Zmgn002106	C11H13NO3	N-Acetyl-L-phenylalanine	Amino acids and derivatives	2018-61-3	1	3370.38	5154.58	20458.8	17856.8	20962.5	15869.3
MWS0813	C5H7NO3	5-Oxoproline	Amino acids and derivatives	149-87-1	1	39880.7	39284.6	59657.3	3767.76	5592.36	7937.94
pme1228	C11H12N2O3	5-Hydroxy-L-tryptophan	Amino acids and derivatives	56-69-9	3	40806.3	41150.4	43396.3	18873.7	18760.6	23331.8
pme0193	C5H10N2O3	L-Glutamine	Amino acids and derivatives	56-85-9	1	289824	289973	304637	52251	34507.2	50525.1
mws5041	C8H16N2O3	L-Glycyl-L-isoleucine	Amino acids and derivatives	19461-38-2	1	380904	303942	310758	236813	160294	321847
mws0520	C11H13NO4	N-Acetyl-L-tyrosine	Amino acids and derivatives	537-55-3	3	5819.17	3930.93	3009.91	43088.7	53641.7	48609.7
Lmhp002001	C14H20N2O3	L-Valyl-L-Phenylalanine	Amino acids and derivatives	3918-92-1	1	43905.1	28697	42459.9	45210.4	53932	56724.9
pmb2855	C11H20N2O8	L-Glutamine-O-glycoside	Amino acids and derivatives	-	3	53355.1	40188.9	34576.5	30773.8	16099.6	7772.16
mws1050	C5H9NO4	O-Acetylserine	Amino acids and derivatives	5147-00-2	3	127314	206404	223225	126335	99331.9	111930
pme3388	C7H16N4O2	Homoarginine	Amino acids and derivatives	156-86-5	2	307193	162296	168791	34899.7	50399.7	36565.2
pme0075	C7H11NO5	N-Acetyl-L-glutamic acid	Amino acids and derivatives	1188-37-0	3	151932	240663	106630	53996.7	35449.3	24753.7
pme0026	C6H14N2O2	L-Lysine	Amino acids and derivatives	56-87-1	1	191111	123756	245702	23798.3	31585.4	35104.7
pmb0464	C16H27NO14	L-Aspartic acid-O-diglucoside	Amino acids and derivatives	-	3	1.22389e+06	824495	1.16629e+06	532223	674248	1.15434e+06
pme2735	C15H22N6O5S	S-(5'-Adenosyl)-L-methionine	Amino acids and derivatives	29908-03-0	3	108860	49939.6	71350.3	118911	79486.8	142669
MWS4471	C6H10N2O4	N-Alpha-Acetyl-L-Asparagine	Amino acids and derivatives	4033-40-3	2	101045	86398.1	78088.1	3580.27	3740.03	2915.37
MWSmce190	C6H13NO3	4-Hydroxy-L-Isoleucine	Amino acids and derivatives	781658-23-9	3	218543	207886	214885	300692	219288	294709
pme2758	C5H9NO5	4-Hydroxy-L-glutamic acid	Amino acids and derivatives	3913-68-6	3	22487.7	13159	9006.68	30806.2	9242.46	30809.7
mws5035	C15H22N2O3	L-Leucyl-L-phenylalanine	Amino acids and derivatives	56217-82-4	1	56017.7	50126	62240.7	54099.3	50073.7	68916.5
mws0258	C6H13NO2	L-Isoleucine	Amino acids and derivatives	73-32-5	1	2.78126e+07	4.73395e+07	3.45344e+07	9.26064e+06	9.17294e+06	1.10044e+07
mws0250	C9H11NO3	L-Tyrosine	Amino acids and derivatives	60-18-4	1	1.82052e+07	1.98285e+07	2.14934e+07	4.43512e+06	6.17919e+06	5.60653e+06
NK10251888	C8H18N4O2	NG,NG-Dimethyl-L-arginine	Amino acids and derivatives	30315-93-6	3	157233	154370	159451	25183.9	63904.9	68342.8
pme0195	C3H7NO2S	L-Cysteine	Amino acids and derivatives	52-90-4	3	9	9	9	9	11291	5272.35
pme3382	C6H11NO4	N-Acetyl-L-threonine	Amino acids and derivatives	17093-74-2	3	14935.4	12605.1	23429.5	17757.5	16048.5	16983.3
mws0260	C6H14N4O2	L-Arginine	Amino acids and derivatives	74-79-3	1	1.74781e+07	1.00199e+08	9.71713e+06	2.3222e+06	719857	454759
pme0137	C7H12N2O4	N-Acetyl-L-Glutamine	Amino acids and derivatives	2490-97-3	3	143579	128478	169600	9	9	9
mws0629	C13H16N2O5	L-Aspartyl-L-Phenylalanine	Amino acids and derivatives	13433-09-5	1	31942	70331.7	30203.4	71704.2	66065	77111.4
pmb2591	C13H14N2O3	N-Acetyl-L-Tryptophan	Amino acids and derivatives	1218-34-4	1	28219	32612	50789.6	17704.2	17198.9	29115.7
mws0227	C6H13NO2	L-Leucine	Amino acids and derivatives	61-90-5	1	2.45149e+07	2.69042e+07	4.24038e+07	7.66029e+06	8.12358e+06	8.79688e+06
mws1587	C6H13NO2	L-Norleucine	Amino acids and derivatives	327-57-1	1	3.97106e+07	4.76603e+07	5.15468e+07	9.79091e+06	9.15273e+06	2.08058e+07
