# Supplementary material for: Integrative analysis of the metabolome and transcriptome provides insights into the mechanisms of amino acids and their derivatives biosynthesis in Polygonatum
Source: PLoS One. 2025 Jun 25;20(6):e0327145. doi: 10.1371/journal.pone.0327145 (PMC12193713; doi:10.1371/journal.pone.0327145)
Supplement: S3 Table — (XLSX) [file pone.0327145.s003.xlsx]

## Sheet: Sheet1
S3 Table. Differential amino acids and their derivatives
Index	Q1 (Da)	Q3 (Da)	Molecular weight (Da)	Formula	Ionization model	Compounds	Class II	VIP	P-value	Fold_Change	Log2FC	Type
pme0137	187.072	125	188.08	C7H12N2O4	[M-H]-	N-Acetyl-L-Glutamine	Amino acids and derivatives	1.39352	0.0065899	16357.7	13.9977	up
Zmdp001663	279.101	133.032	278.094	C10H18N2O5S	[M+H]+	γ-glutamylmethionine	Amino acids and derivatives	1.39383	0.0061612	6574.35	12.6826	up
mws0260	175.119	116	174.112	C6H14N4O2	[M+H]+	L-Arginine	Amino acids and derivatives	1.24298	0.28985	36.4316	5.18712	up
MWS4471	173.057	58.0297	174.064	C6H10N2O4	[M-H]-	N-Alpha-Acetyl-L-Asparagine	Amino acids and derivatives	1.39234	0.0061039	25.9418	4.6972	up
Zmyn000155	173.105	131.083	174.1	C7H14N2O3	[M-H]-	N-α-Acetyl-L-ornithine	Amino acids and derivatives	1.38046	0.0347684	23.9758	4.5835	up
pme0122	189.123	126	188.116	C8H16N2O3	[M+H]+	N6-Acetyl-L-lysine	Amino acids and derivatives	1.34656	0.0169946	11.1552	3.47965	up
mws0582	322.107	130	321.099	C11H19N3O6S	[M+H]+	S-(Methyl)glutathione	Amino acids and derivatives	1.35648	0.0189287	10.3117	3.36621	up
MWS0813	128.036	82.0295	129.043	C5H7NO3	[M-H]-	5-Oxoproline	Amino acids and derivatives	1.35237	0.0232816	8.02533	3.00456	up
mws0224	150.1	61	149.051	C5H11NO2S	[M+H]+	DL-Methionine	Amino acids and derivatives	1.38818	0.00622802	7.53117	2.91287	up
pme2527	133	116	132.09	C5H12N2O2	[M+H]+	L-Ornithine	Amino acids and derivatives	1.36456	0.0443589	7.11433	2.83073	up
pme1210	150.058	61	149.051	C5H11NO2S	[M+H]+	L-Methionine	Amino acids and derivatives	1.3831	0.0100388	6.59004	2.72029	up
pme0193	147.076	84	146.069	C5H10N2O3	[M+H]+	L-Glutamine	Amino acids and derivatives	1.37745	5.85037e-06	6.4424	2.6876	up
pme0026	147.113	84	146.106	C6H14N2O2	[M+H]+	L-Lysine	Amino acids and derivatives	1.34846	0.0459793	6.19492	2.63108	up
Zmjp000182	189.134	70.0652	188.127	C7H16N4O2	[M+H]+	N-Monomethyl-L-arginine	Amino acids and derivatives	1.36546	0.0512631	5.64578	2.49717	up
Zmdp000292	189.135	70.0652	188.127	C7H16N4O2	[M+H]+	Arginine methyl ester	Amino acids and derivatives	1.36007	0.0536627	5.47579	2.45307	up
pme3388	189.135	144	188.127	C7H16N4O2	[M+H]+	Homoarginine	Amino acids and derivatives	1.34437	0.0662868	5.23761	2.38891	up
pme0075	188.056	128	189.064	C7H11NO5	[M-H]-	N-Acetyl-L-glutamic acid	Amino acids and derivatives	1.27723	0.0764629	4.37151	2.12813	up
Zmzp000145	189.16	84.0803	188.153	C9H20N2O2	[M+H]+	Trimethyllysine	Amino acids and derivatives	1.36427	0.014015	4.18927	2.0667	up
Zmdp000972	136.042	91.0537	135.035	C4H9NO2S	[M+H]+	S-Methyl-L-cysteine	Amino acids and derivatives	1.37583	0.003901	4.11157	2.03969	up
mws0254	156.077	110	155.07	C6H9N3O2	[M+H]+	L-Histidine	Amino acids and derivatives	1.39179	0.00285178	3.91566	1.96926	up
mws0282	203.083	116.051	204.09	C11H12N2O2	[M-H]-	L-Tryptophan	Amino acids and derivatives	1.35955	0.0138515	3.90051	1.96366	up
mws0227	132.102	86.2	131.095	C6H13NO2	[M+H]+	L-Leucine	Amino acids and derivatives	1.34241	0.0538005	3.81693	1.93241	up
mws0258	132.102	86	131.095	C6H13NO2	[M+H]+	L-Isoleucine	Amino acids and derivatives	1.34793	0.0416053	3.72602	1.89763	up
mws0250	182.081	136.1	181.074	C9H11NO3	[M+H]+	L-Tyrosine	Amino acids and derivatives	1.37483	0.000792247	3.66979	1.8757	up
mws1587	132.102	86	131.095	C6H13NO2	[M+H]+	L-Norleucine	Amino acids and derivatives	1.28106	0.00308114	3.49484	1.80522	up
pme1712	275	257	276.132	C11H20N2O6	[M-H]-	L-Saccharopine	Amino acids and derivatives	1.3278	0.00220218	3.28931	1.71779	up
mws0230	120.066	74	119.058	C4H9NO3	[M+H]+	L-Threonine	Amino acids and derivatives	1.38091	0.00022325	3.01946	1.59429	up
pme1419	164.074	104	163.067	C6H13NO2S	[M+H]+	L-Methionine methyl ester	Amino acids and derivatives	1.28977	0.0603402	3.00559	1.58765	up
NK10251888	203.15	70.0653	202.143	C8H18N4O2	[M+H]+	NG,NG-Dimethyl-L-arginine	Amino acids and derivatives	1.22726	0.0158945	2.99212	1.58117	up
pme3033	104.071	86	103.063	C4H9NO2	[M+H]+	N,N-Dimethylglycine	Amino acids and derivatives	1.33153	0.0206068	2.53925	1.3444	up
pme0021	166.086	120.081	165.071	C9H11NO2	[M+H]+	L-Phenylalanine	Amino acids and derivatives	1.33839	0.0324483	2.43539	1.28415	up
pmb2855	307	145	308.122	C11H20N2O8	[M-H]-	L-Glutamine-O-glycoside	Amino acids and derivatives	1.06931	0.0504511	2.34458	1.22933	up
MWS5164	203.15	70.0653	202.143	C8H18N4O2	[M+H]+	N,N'-Dimethylarginine;SDMA	Amino acids and derivatives	1.20429	0.0114309	2.18938	1.13052	up
pme1228	221.092	204	220.085	C11H12N2O3	[M+H]+	5-Hydroxy-L-tryptophan	Amino acids and derivatives	1.36272	0.000968107	2.05611	1.03992	up
Lmhp001670	231.16	72.082	230.163	C11H22N2O3	[M+H]+	L-Valyl-L-Leucine	Amino acids and derivatives	1.35801	0.0140333	0.488019	-1.03499	down
pme1286	385.129	250	384.122	C14H20N6O5S	[M+H]+	S-(5'-Adenosy)-L-homocysteine	Amino acids and derivatives	1.05786	0.00723499	0.193078	-2.37275	down
mws0520	224.092	136	223.084	C11H13NO4	[M+H]+	N-Acetyl-L-tyrosine	Amino acids and derivatives	1.37203	0.00286256	0.0877941	-3.50973	down
