# Supplementary material for: Integrative analysis of the metabolome and transcriptome provides insights into the mechanisms of amino acids and their derivatives biosynthesis in Polygonatum
Source: PLoS One. 2025 Jun 25;20(6):e0327145. doi: 10.1371/journal.pone.0327145 (PMC12193713; doi:10.1371/journal.pone.0327145)
Supplement: S4 Table — (XLSX) [file pone.0327145.s004.xlsx]

## Sheet: Sheet1
	S4 Table. Differential genes in the biosynthetic pathways of amino acids and their derivatives
	geneID	PzP-1	PzP-2	PzP-3	PS-1	PS-2	PS-3
	Cluster-50331.2	224.95	219.12	220.77	0	0	0
	Cluster-29705.13	99.89	94.74	100.02	0	0	0
	Cluster-50331.5	75.42	89.59	102.91	0	0	0
	Cluster-29705.6	28.39	11.24	20.83	0	0	0
	Cluster-48902.1	28.05	31.66	31.79	0	0	0
	Cluster-44599.7	13.58	15.63	13.34	0	0	0
	Cluster-10710.1	13.47	14.29	13.99	0	0	0
	Cluster-51791.5	75.62	90.25	108.22	2.71	2.39	2.28
	Cluster-47829.9	11.79	10.21	17.33	0	0	0
	Cluster-39390.0	11.29	12.61	5.62	0	0	0
	Cluster-26405.0	9.97	10.41	4.2	0	0	0
	Cluster-47099.0	9.38	8.63	7.3	0	0	0
	Cluster-44599.5	6.34	7.95	5.47	0	0	0
	Cluster-31774.0	5.9	4.46	2.61	0	0	0
	Cluster-17237.1	5.88	4.38	5.67	0	0	0
	Cluster-38093.0	5.36	9.86	3.72	0	0	0
	Cluster-52016.0	4.5	3.73	1.24	0	0	0
	Cluster-37291.0	4.38	5.59	2.71	0	0	0
	Cluster-43378.5	3.38	4.22	1.73	0	0	0
	Cluster-41620.1	3.37	3.91	2.7	0	0	0
	Cluster-54496.15	3.26	4.06	1.93	0	0	0
	Cluster-53511.4	2.74	2.59	0.81	0	0	0
	Cluster-54892.2	2.58	1.91	0.19	0	0	0
	Cluster-43582.3	2.57	4.13	0.66	0	0	0
	Cluster-43378.9	2.56	1.05	1.53	0	0	0
	Cluster-54961.4	2.27	2.42	1.83	0	0	0
	Cluster-47488.1	2.21	2.61	3.46	0	0	0
	Cluster-43378.6	2.2	3.87	1.68	0	0	0
	Cluster-47694.0	1.78	4.02	1.99	0	0	0
	Cluster-44270.0	1.77	1.29	0.88	0	0	0
	Cluster-53039.2	1.74	3.6	1.7	0	0	0
	Cluster-49494.0	1.61	1.69	1.39	0	0	0
	Cluster-53511.2	1.28	2.01	3.92	0	0	0
	Cluster-28869.0	1.28	1.65	0.33	0	0	0
	Cluster-54961.13	0.52	0.87	0	0	0	0
	Cluster-29266.5	0.19	0.76	0.68	0	0	0
	Cluster-54892.0	0	3.04	1.42	0	0	0
	Cluster-43378.7	0	1.74	0.44	0	0	0
	Cluster-11093.11	8.1	8.02	2.49	0	0	0.08
	Cluster-11093.10	15	11.45	8.92	0	0	0.22
	Cluster-46258.2	8.62	9.66	9.91	0	0.18	0
	Cluster-54135.2	4.36	2.72	5.21	0.11	0	0
	Cluster-33657.4	30.65	32.82	17.98	0.54	0.46	0
	Cluster-43538.5	15.34	9.19	9.26	0	0.36	0.09
	Cluster-51246.12	9.2	4.89	2.19	0	0.27	0
	Cluster-54961.7	6.29	8.03	10.14	0	0	0.41
	Cluster-43538.6	34.4	42.99	14.88	1.31	0.29	0
	Cluster-49250.0	7.01	6.47	5.25	0.09	0	0.25
	Cluster-35162.0	5.33	7.83	6.32	0.21	0	0.18
	Cluster-49856.0	4.94	7.25	3.35	0	0	0.36
	Cluster-54496.10	0.99	1.38	0.71	0	0	0.09
	Cluster-33657.2	8.75	7.43	5.98	0	0.71	0
	Cluster-50331.4	16.3	35.63	38.47	0	0	3.21
	Cluster-45474.7	4.45	3.73	1.92	0.09	0.15	0.23
	Cluster-42743.0	8.25	11.2	7.12	0.63	0.32	0.54
	Cluster-33657.3	24.52	29.8	19.38	1.49	2.13	1.37
	Cluster-43582.5	6.76	8.77	6.73	0.21	0.81	0.55
	Cluster-43378.3	2.03	1.81	1.34	0.07	0.21	0.13
	Cluster-48412.3	30.35	28.89	5.52	3.57	0.13	1.44
	Cluster-14820.0	60.49	65.04	28.29	4.3	4.84	3.23
	Cluster-54961.8	3.58	2.36	2.11	0.14	0.27	0.27
	Cluster-15695.0	49.11	76.9	89.53	8.56	6.31	9.21
	Cluster-17633.2	29.15	37.88	36.21	6.12	0	5.54
	Cluster-20684.5	1.42	1.75	0.56	0.09	0.21	0.13
	Cluster-29705.3	32.22	34.32	40.49	2.11	2.31	8.46
	Cluster-44599.0	13.02	14.41	14.54	0.52	4.3	0.63
	Cluster-33657.7	3.68	5.98	5.73	0.78	0.31	0.95
	Cluster-11093.6	1.2	2.01	0.18	0.34	0.12	0
	Cluster-49818.3	14.37	16.22	6.2	1.63	1.96	1.56
	Cluster-29145.0	1.43	1.79	0.57	0.13	0.31	0.12
	Cluster-27133.0	303.18	334.49	411.6	57.36	53.38	49.42
	Cluster-53725.4	3.91	8.34	7.29	1.08	0.85	1.08
	Cluster-20188.1	9.48	13.69	9.81	2.48	1.11	1.64
	Cluster-29705.11	124.26	147.49	211.45	28.88	38.31	19.8
	Cluster-30998.12	3.31	4.31	2.19	0.73	0.83	0.31
	Cluster-40061.4	1.17	1.84	1.11	0.28	0.09	0.45
	Cluster-19213.0	5.8	5.24	1.92	0.54	1.41	0.72
	Cluster-43341.1	7.31	9.54	11.95	1.64	2.31	2.23
	Cluster-28145.0	61.33	69.82	81.08	17.18	14.15	14.34
	Cluster-39698.1	39.9	43.96	51.11	10.87	9.45	9.04
	Cluster-50513.3	5.22	5.52	2.11	1.41	1.11	0.42
	Cluster-43341.0	3.51	7.35	5.16	0.84	1.03	1.84
	Cluster-10710.5	5.51	9.22	3.95	1.79	1.53	1.01
	Cluster-55447.0	27.98	24.82	19.78	7.17	6.39	4.15
	Cluster-44766.1	172.32	181.34	194.47	51.07	42.17	43.22
	Cluster-11171.17	3.04	3.85	2.26	0.77	0.76	0.78
	Cluster-29705.7	552.45	631.04	884.59	164.97	177.79	180.44
	Cluster-41620.7	0.26	0.52	0.58	0.18	0.09	0.09
	Cluster-44766.2	19.3	18.46	21.12	4.88	6.55	4.51
	Cluster-43582.1	21.79	25.6	9.57	2.18	6.1	8.1
	Cluster-34108.0	249.26	267.54	283.78	75.76	80.24	75.14
	Cluster-37036.2	4.55	4.46	7.94	1.52	1.12	2.34
	Cluster-39557.1	59.68	69.05	62.51	18.45	20.48	17.94
	Cluster-36182.2	5.52	4.21	4.35	1.72	0.79	1.7
	Cluster-29705.8	780.8	600.73	690.81	297.99	301.48	60.05
	Cluster-53795.1	11.58	8.94	8.78	2.91	3.37	3.09
	Cluster-55105.0	118.12	131.68	86.44	38.8	34.86	35.32
	Cluster-41620.0	11.85	10.72	9.62	4.86	4.12	1.9
	Cluster-43582.6	27.34	26.54	25.7	9.8	9.28	7.85
	Cluster-29705.10	119.01	121	169.65	40.61	47.54	50.68
	Cluster-53239.2	201.93	213.15	264.89	84.45	78.74	75.87
	Cluster-49856.3	29.72	33.65	40.66	15.46	12.18	13.08
	Cluster-38198.3	87.57	60.12	46.81	21.15	31.34	23.7
	Cluster-17338.0	122.14	125.09	171.46	61.3	54.94	49.21
	Cluster-36653.0	17.4	12.93	19.95	7.24	7.21	5.59
	Cluster-47448.3	7.28	9.57	9.87	4.99	3.4	2.71
	Cluster-39988.0	71.8	83.6	88.82	38.66	32.15	31.72
	Cluster-43378.0	2.12	1.79	1.53	0.69	0.51	1.11
	Cluster-47861.1	5.39	7.08	3.79	2.19	2.85	2.03
	Cluster-29705.9	2799.98	2952.96	3641.55	1528.71	1517.23	1096.54
	Cluster-49494.3	7.69	5.58	8.24	2.72	2.24	4.53
	Cluster-50465.2	28.68	25.24	24.99	11.48	11.73	12.18
	Cluster-43582.4	16.6	21.01	18.09	10.62	7.93	6.89
	Cluster-52342.1	185.72	206.75	243.03	103.85	95.36	95.33
	Cluster-33657.8	20	21.17	31.44	13.65	8.34	11.89
	Cluster-14080.2	81.12	79.65	68.93	56.5	25.07	28.6
	Cluster-22001.0	5.7	6.81	11.11	4.27	3.54	3.71
	Cluster-49591.0	20.07	20.74	24.08	10.13	10.01	11.93
	Cluster-29705.12	1191.23	1228.37	1473.67	647	657.65	641.9
	Cluster-47448.7	26.77	29.11	38.7	17.97	14.94	15.21
	Cluster-37024.0	127.98	132.87	156.5	69.9	71.82	71.32
	Cluster-53333.3	19.32	18.82	13.95	8.69	10.65	8.05
	Cluster-40004.0	60.37	47.78	43.5	30.65	26.85	23.87
	Cluster-10863.2	40.34	39.09	55.21	26.71	23.52	22.24
	Cluster-4132.7	11.59	11.77	14.27	3.01	6.71	10.58
	Cluster-43350.0	28.86	30.85	12.4	12.64	13.3	13.26
	Cluster-39457.0	47.96	43.79	51.86	27.53	26.66	24.13
	Cluster-33560.0	11.51	10.06	10.51	6.22	5.81	5.71
	Cluster-36182.10	8.04	9.55	5.26	5.18	4.07	3.65
	Cluster-48556.0	20.63	20.29	25.4	15.31	10	12.7
	Cluster-4132.11	208.02	237.85	324.95	165.53	144.53	141.76
	Cluster-10863.4	31.39	26.55	38.15	17.89	20.91	18.32
	Cluster-26051.0	46.73	49.18	60.63	30.65	31.5	31.35
	Cluster-22766.0	17.93	18.13	19.1	10.37	10.67	12.28
	Cluster-46631.0	35.85	40.96	36.29	20.49	24.22	25.08
	Cluster-36182.1	90.1	35.25	20.04	34.21	28.7	27.19
	Cluster-40628.0	33.23	36.6	38.81	24.83	19.15	24.24
	Cluster-39324.1	8.78	7.89	8.35	5.38	5.59	5.18
	Cluster-53039.0	9.27	7.96	11.29	7.46	7.37	5.37
	Cluster-42276.6	49.55	59.52	27.23	92.85	92.12	86.31
	Cluster-31194.0	70.52	42.06	25.29	108.64	76.69	110.51
	Cluster-27094.3	14.77	24.71	7.17	34.81	31.39	36.54
	Cluster-17237.3	63.28	44.23	56.34	144.6	107.22	109.94
	Cluster-37780.1	55.38	51.85	47.9	104.15	123.72	117.4
	Cluster-23905.1	52.25	52.9	40.8	115.77	94.73	116.91
	Cluster-42276.4	35.52	42.45	22.4	77.28	79.73	69.59
	Cluster-33657.1	10.65	7.92	2.24	16.85	19.24	13.91
	Cluster-11093.7	62.44	57.1	35.72	137.82	105.73	129.57
	Cluster-38921.2	16.55	15.85	11.41	34.59	37.45	34.98
	Cluster-37976.0	9.5	9.37	7.05	21.45	20.23	21.99
	Cluster-52121.3	1.67	2.59	0.77	3.86	5.02	3.54
	Cluster-42982.0	5.84	5.08	3.21	10.59	12.82	11.84
	Cluster-11093.5	9.15	9.29	6.47	23.35	14.24	24.72
	Cluster-48605.1	24.36	25.09	15.42	49.32	59.23	60.54
	Cluster-27994.0	7.79	7.69	4.02	18.64	16.05	16.23
	Cluster-30998.17	34.29	32.54	19.58	82.12	64.41	83.56
	Cluster-33765.0	2.01	1.52	2	5.7	5.05	4.43
	Cluster-51246.6	5.17	1.84	4.33	12.33	8.88	10.4
	Cluster-43081.3	22.5	23.79	22.59	69.34	66.15	62.59
	Cluster-40111.4	23.43	41.18	35.68	90.99	85.54	118
	Cluster-42716.0	15.03	14.27	8.09	38.4	32	40.82
	Cluster-48902.7	1.13	0.66	0.69	1.75	2.09	3.67
	Cluster-45174.1	5.56	5.58	6.14	14.52	12.16	26.76
	Cluster-29344.2	16.88	9.24	12.56	38.49	40.75	40.8
	Cluster-42927.0	7.25	5.96	4.15	17.34	19.56	18.11
	Cluster-29344.6	25.38	18.1	14.56	70.02	59.4	59.73
	Cluster-30998.15	0.97	1.9	1.36	4.66	5	4.17
	Cluster-51246.9	13.35	11.46	6.02	37.44	22.22	41.57
	Cluster-17237.8	13.13	8.02	4.67	24.77	35.43	24.62
	Cluster-42808.0	1.09	1.15	1.24	4.4	3.62	3.5
	Cluster-47319.2	2.01	5.75	3.84	13.94	13.01	12.17
	Cluster-45824.0	0.99	0.49	1.53	3.88	3.66	2.79
	Cluster-21897.0	13.93	12.53	8.33	40.57	39.52	39.76
	Cluster-17237.9	10.99	12.49	10.46	39.26	39.45	39.22
	Cluster-41451.0	25.46	15.06	10.67	60.01	58.68	60.82
	Cluster-22641.0	6.99	5.77	7.14	24.21	18.88	28.26
	Cluster-49183.0	17.01	16.28	18.67	66.94	49.55	73.5
	Cluster-31000.2	8.95	8.3	11.33	36.6	26.94	41.24
	Cluster-50136.9	3	3.31	1.7	8.93	10.67	10.12
	Cluster-47861.0	1.88	0.98	0.2	3.77	3.28	4.47
	Cluster-39245.0	1.23	1.4	1.17	5.01	4.6	4.72
	Cluster-47448.2	6.95	8.22	6.4	32.48	21.29	29.1
	Cluster-33178.0	4.13	2.8	4.13	17.16	13.03	12.42
	Cluster-29344.7	6.11	5.7	1.19	12.25	13.27	24.65
	Cluster-49015.1	4.37	4.07	1.61	14.49	12.06	13.31
	Cluster-41479.2	41.28	35.74	39.3	158.65	153.87	150.3
	Cluster-41689.0	14.03	13.92	5.29	39.06	46.58	47.5
	Cluster-29143.0	0.76	1.23	0.54	3.89	2.85	3.74
	Cluster-23905.0	1.65	2.13	0.99	4.31	6.15	9.71
	Cluster-54961.9	8.05	7.77	7.94	37.29	32.8	32.53
	Cluster-49944.1	3.44	2.96	3.4	11.45	14.09	16.95
	Cluster-48668.1	0.26	0.3	0.13	1.52	0.66	0.82
	Cluster-42109.1	7.14	10.93	8.06	28.53	28.33	57.31
	Cluster-48383.0	0.43	0.95	0.42	3.55	2.83	1.54
	Cluster-35709.0	2.33	2.36	1.52	9.05	11.42	8.08
	Cluster-15402.0	1.09	2.51	1.26	6.6	7.6	8.23
	Cluster-52276.0	0.8	1	0.98	2.06	5.86	4.99
	Cluster-29793.0	5.78	3.49	2.45	20.83	20.23	14.19
	Cluster-20684.1	0.27	0.1	0.26	1.55	0.8	0.65
	Cluster-42276.1	0.8	0.85	0.76	2.98	5.33	3.39
	Cluster-41132.0	2.98	5.83	2.13	19.85	14.88	18.56
	Cluster-17104.0	11.19	10.9	8.26	49.82	50.05	49.73
	Cluster-47448.0	1.5	3.52	1.14	11.23	6.4	14.09
	Cluster-29266.6	0.83	0.62	0.43	3.11	3.91	2.72
	Cluster-38592.0	0.3	0.24	0.17	1.61	1.32	0.76
	Cluster-29705.4	12.88	15.16	10.65	67.6	70.32	78.21
	Cluster-27094.2	0.19	0.26	0.07	1.03	1.33	1.03
	Cluster-37109.0	0.45	0.45	0.37	3.6	2.35	2.4
	Cluster-53039.1	7.28	6.1	5.91	43.76	42.26	41.51
	Cluster-47448.5	2.03	1.27	1.29	15.34	7	11.03
	Cluster-53725.1	0.1	0.44	0	1.45	0.86	1.63
	Cluster-50706.0	1.83	1.45	0.78	12.33	11.98	8.75
	Cluster-33657.6	0	1.44	0.15	4.01	4.95	5.65
	Cluster-32343.0	1.36	0.85	1.67	11.35	12.14	12.39
	Cluster-51246.7	0.27	0.38	0.28	3.24	1.8	6.17
	Cluster-11356.0	0	1.3	1.27	12.74	9.53	10.32
	Cluster-30859.0	0.27	1.44	1.2	17.37	7.62	13.8
	Cluster-53725.0	0.8	0.35	0.52	8.87	11.57	5.28
	Cluster-38719.1	0.27	0.78	0.85	13.85	9.74	6.8
	Cluster-22487.0	0.32	0.19	0.17	3.7	5.2	2.05
	Cluster-51246.1	0.96	0.29	0.44	10.76	12.4	8.86
	Cluster-4132.6	0	0.16	0.71	7.27	4.32	5.72
	Cluster-52129.4	0.4	0	0.09	2.41	4.72	3.17
	Cluster-31000.0	0.84	0	0.31	6.88	8.41	10.54
	Cluster-44599.1	0.53	0	0	6.04	1.92	4.85
	Cluster-14134.0	0	0.38	0	2.13	4.68	2.77
	Cluster-20288.0	0.26	0.05	0.54	7.41	7.03	8.27
	Cluster-41479.1	0.89	0	0	6.73	12.49	7.66
	Cluster-44599.8	0.04	0.02	0.24	2.95	1.75	4.49
	Cluster-45408.1	0	0.08	0	0.95	1.22	0.92
	Cluster-9682.99	0	0.56	0	8.06	10.81	10.05
	Cluster-13889.0	0	0.27	0	4.04	5.46	5.05
	Cluster-49006.0	2.26	0	0	43.77	50.35	46.58
	Cluster-49183.1	0.39	0	0	7.9	13.54	12.6
	Cluster-48668.0	0.04	0	0	1.84	2.27	1.79
	Cluster-49183.4	0	0	0.4	22.44	17.68	20.11
	Cluster-24391.2	0	0.06	0	4.02	4.38	5.41
	Cluster-50331.0	0	0	0	424.23	387.43	397.84
	Cluster-45808.15	0	0	0	2.18	2.12	2.97
	Cluster-45474.4	0	0	0	6.39	4.86	2.5
	Cluster-52121.0	0	0	0	0.31	0.6	1.07
	Cluster-51246.0	0	0	0	11.37	10.93	2.85
	Cluster-53511.3	0	0	0	4.46	3.39	3.61
	Cluster-44599.2	0	0	0	1.83	1.44	3.13
	Cluster-48464.2	0	0	0	2.35	3.33	2.5
	Cluster-40061.1	0	0	0	12.66	10.67	8.81
	Cluster-49223.2	0	0	0	19.04	10.86	9.83
	Cluster-4092.0	0	0	0	6.18	4.5	4.89
	Cluster-38198.1	0	0	0	5.23	5.06	2.34
	Cluster-33657.5	0	0	0	13.28	14.93	12.99
	Cluster-33657.10	0	0	0	4.3	4.22	4.13
	Cluster-5811.0	0	0	0	3.81	2.8	2.59
	Cluster-38921.0	0	0	0	1.86	4.47	2.22
	Cluster-10863.6	0	0	0	9.34	10.18	8.09
	Cluster-11093.3	0	0	0	9.92	18.21	0.17
	Cluster-48129.1	0	0	0	5.23	6.18	4.96
	Cluster-24391.4	0	0	0	14.15	14.61	11.83
	Cluster-39698.0	0	0	0	14.66	12.59	13.68
	Cluster-29036.0	0	0	0	1.85	2.09	0.73
	Cluster-49494.5	0	0	0	5.38	4.24	4.42
	Cluster-1529.0	0	0	0	3.36	5.85	2.47
	Cluster-46258.1	0	0	0	9.21	7.08	5.43
	Cluster-41620.4	0	0	0	1.51	2.05	1.2
	Cluster-2265.0	0	0	0	3.09	4.12	3.98
	Cluster-36583.2	0	0	0	4.81	6.76	5.57
	Cluster-54961.1	0	0	0	2.2	1.35	1.85
	Cluster-5254.0	0	0	0	8.61	10.6	8.24
	Cluster-54961.3	0	0	0	0	1.3	0.41
	Cluster-43081.4	0	0	0	11.15	8.35	3.1
	Cluster-4470.0	0	0	0	3.3	3.49	2.17
	Cluster-743.0	0	0	0	6.63	11.64	7.05
