# Supplementary material for: Integrative analysis of the metabolome and transcriptome provides insights into the mechanisms of amino acids and their derivatives biosynthesis in Polygonatum
Source: PLoS One. 2025 Jun 25;20(6):e0327145. doi: 10.1371/journal.pone.0327145 (PMC12193713; doi:10.1371/journal.pone.0327145)
Supplement: S5 Table — (XLSX) [file pone.0327145.s005.xlsx]

## Sheet: Sheet1
	S5 Table. Total genes in the biosynthetic pathways of amino acids and their derivatives
	geneID	PzP-1	PzP-2	PzP-3	PS-1	PS-2	PS-3
	Cluster-10247.0	0	0	0.12	6.66	8.1	7.02
	Cluster-10247.1	11.06	12.38	20.94	58.86	34.06	65.24
	Cluster-10247.2	10.28	15.22	22.35	51.13	39.08	56.8
	Cluster-10247.3	0	0	0	9.39	13.44	10.7
	Cluster-10558.19	0.53	0.93	0	25.47	36.76	26.02
	Cluster-10558.2	0	0.19	0	14.92	13.68	16.98
	Cluster-10558.20	4.04	5.83	1.42	53.57	57.68	57.6
	Cluster-10558.24	41.57	52.59	52.92	9.97	7.27	8.23
	Cluster-10558.36	200.67	124.01	42.42	86.59	44.92	57.96
	Cluster-10558.4	1.46	2.8	0.98	1.47	1.31	0.77
	Cluster-10558.42	371.23	395.35	300.72	41.78	157.44	112.73
	Cluster-10558.46	43.2	53.45	26	18.98	15.31	13.87
	Cluster-10558.57	48.06	49.14	2.38	97.37	56.44	77.28
	Cluster-10558.58	27.16	57.01	43.65	1.9	1.36	2.87
	Cluster-10708.0	4.48	4.83	4.09	0.17	0.24	0.25
	Cluster-10708.1	0.76	0.92	1.32	1.24	1.94	0.9
	Cluster-11142.1	0.11	0	0	0.83	2.57	1.73
	Cluster-11142.2	1.12	1.14	0	1.19	4.07	2.37
	Cluster-11142.3	0	0	0.3	2.81	1.84	0.71
	Cluster-11142.5	1.25	1.04	0.98	3.72	5.93	3.34
	Cluster-11142.6	0.24	0.63	0	1.41	1.27	1.27
	Cluster-11142.7	2.93	3.51	2.07	4.3	4.21	2.65
	Cluster-11356.0	0	1.3	1.27	12.74	9.53	10.32
	Cluster-11556.1	11.78	10.64	3.83	17.84	19.1	17.26
	Cluster-11556.2	11.02	11.04	5.54	0	0	4.42
	Cluster-11556.3	6.44	5.75	7.25	10.37	10.54	10.62
	Cluster-11862.0	5.61	5.51	0.94	5.2	10.97	7.97
	Cluster-12116.1	0	0	0	1.35	2.91	1.61
	Cluster-12116.13	1.52	0.38	1.78	3.07	3.56	4.98
	Cluster-12116.2	2.35	1.41	1.45	3.22	6.42	1.47
	Cluster-12116.8	0.62	0.55	0.46	0.41	0	0
	Cluster-12790.1	0	0	0	13.79	19.77	22.83
	Cluster-13370.0	0	0.02	0	1.9	2.06	0.41
	Cluster-13402.1	150.66	123.06	71.41	134.71	138.54	148.16
	Cluster-13478.3	7.26	8.04	0.93	7.84	7.37	8.14
	Cluster-13478.5	7.69	7.16	6.76	12.1	10.55	14.73
	Cluster-13478.7	1.41	1.17	0.25	20.27	16.83	17.78
	Cluster-13478.8	11.36	108.09	10.1	62.55	84.46	44.61
	Cluster-13608.12	5	4.65	4.51	4.09	5.53	1.95
	Cluster-13608.13	6.37	7.04	3.76	43.09	48.04	45.22
	Cluster-13608.15	3008.98	3074.02	3161.41	3681.33	3470	3558.8
	Cluster-13889.0	0	0.27	0	4.04	5.46	5.05
	Cluster-13889.1	9.33	10.03	10.39	8.14	8.31	7.47
	Cluster-13889.2	5.68	7.19	5.55	5.56	4.72	4.91
	Cluster-13978.3	6.15	5.49	2.33	7.05	7.26	6.75
	Cluster-13978.4	7.47	8.15	3.44	9.56	9.49	8.34
	Cluster-13978.5	2.49	2.56	1.17	2.26	3.25	3.57
	Cluster-13978.6	2.09	2.06	1.26	6.3	6.07	5.83
	Cluster-14080.2	81.12	79.65	68.93	56.5	25.07	28.6
	Cluster-14100.1	1.54	1.99	5.57	3.42	3.2	4.58
	Cluster-14180.1	3.25	1.32	1.13	1.55	1.17	3.15
	Cluster-14180.2	1.65	1.26	1.59	4.96	5.63	5.43
	Cluster-14180.4	0.32	0.89	1.14	0	3	1.22
	Cluster-14180.5	3.83	4	5.61	7.36	5.04	4.02
	Cluster-14180.6	0.7	0.97	0	4.07	1.44	4.06
	Cluster-14236.0	0	0.31	0	4.82	6.7	4.99
	Cluster-14379.1	1.09	0.82	0	3.44	3.31	3.3
	Cluster-14379.10	0.87	0	0.55	0.24	0.58	1.24
	Cluster-14379.12	0.29	0.38	0	0.71	0.53	0.49
	Cluster-14379.13	2.5	3.19	1.41	1.88	2	2.73
	Cluster-14379.14	1.01	0.68	1.06	1.22	2.63	1.93
	Cluster-14379.3	1.71	3.69	4.24	0	0	0
	Cluster-14379.5	0.08	0	0	0.43	1.62	0.5
	Cluster-14379.6	2.83	2.42	0	2.59	3.01	1.53
	Cluster-14379.7	0.69	0.25	1.07	0.95	0.72	0.7
	Cluster-14379.9	0	0.06	0	3.41	3.36	3.17
	Cluster-14466.3	2.42	0.62	0.81	5.45	3.43	4.42
	Cluster-14466.5	1.84	1.76	0.58	3.41	3.74	3.16
	Cluster-14466.6	0.06	0.1	0.27	1.36	1.01	0.98
	Cluster-14466.7	8.3	7.32	4.8	6.52	5.58	5.96
	Cluster-14526.0	1.51	2.06	0.52	4.47	3.66	2.49
	Cluster-14547.0	5.1	8.07	7.43	0	0	0
	Cluster-14729.1	2.2	2.76	6.49	0	0	0.05
	Cluster-14729.2	0.63	0.71	1.18	0.75	0.6	0.47
	Cluster-14729.3	0.63	0.11	0	1.4	1.1	1.15
	Cluster-14729.4	2.08	1.36	1.27	0	0	0
	Cluster-14729.5	1.86	2.52	1.84	0.74	0.61	0.47
	Cluster-14729.7	0	0	0.07	0.7	0.74	0.58
	Cluster-14729.8	1.47	1.07	1.74	0	0	0
	Cluster-14750.0	6.48	7.26	4.21	10.09	2.82	6.4
	Cluster-14754.0	0.56	0.51	0.24	1.08	2.26	2.06
	Cluster-14983.1	18.64	13.76	11.81	17.04	17.26	15.9
	Cluster-15004.0	1.19	0.65	1.1	0.89	1.02	0.27
	Cluster-15023.0	8.94	8.26	1.89	0.86	0	0.17
	Cluster-15113.0	0.65	0.55	1.68	2.12	2.09	0.93
	Cluster-15176.0	7.67	10.69	2.04	0.94	0.89	0.64
	Cluster-1529.0	0	0	0	3.36	5.85	2.47
	Cluster-15329.0	2.27	2.43	3.1	3.48	2.22	2.31
	Cluster-15349.0	1.09	1.23	1.07	7.22	6.59	6.36
	Cluster-15349.1	59.01	60.07	40.61	52.17	56.67	58.28
	Cluster-15359.0	1.77	2.01	0.81	4.84	4.27	2.95
	Cluster-15488.0	39.6	47.27	7.74	9.37	18.49	12.58
	Cluster-15488.1	75.02	88.73	40.35	67.93	78.37	31.43
	Cluster-15575.4	1.31	1.24	1.72	1.28	0.92	0.45
	Cluster-15704.0	11.63	8.88	15.73	17.22	15.69	10.93
	Cluster-15877.0	0.65	0.5	0.28	2.32	1.55	2.6
	Cluster-16131.0	23.04	19.89	18.17	42.77	39.69	41.89
	Cluster-16135.10	3.3	2.77	1.38	2.26	3.91	2.99
	Cluster-16135.11	0.39	0.35	0.43	0.37	0.6	0.84
	Cluster-16135.3	0	0.2	0	0.73	0.79	0.73
	Cluster-16135.4	4.64	5.17	3.45	5.95	8.24	7.26
	Cluster-16135.6	0.49	0.83	0.44	2.52	1.86	1.01
	Cluster-16135.7	0.85	1.48	0.7	2.59	2.34	2.83
	Cluster-16135.8	1.06	0.32	0	1.22	0.7	0.93
	Cluster-16259.2	39.2	40.2	41.82	46.34	44.54	43.86
	Cluster-16326.1	11.59	9.22	10.47	12.07	11.04	12
	Cluster-16326.2	1.52	1.37	1.59	0.72	1.4	0.93
	Cluster-16326.4	6.52	5.48	5.5	9.19	10.02	9.36
	Cluster-16400.0	1.04	0.32	0.54	0.8	0.91	1.05
	Cluster-16435.0	23.3	20.06	13.21	8.4	12.74	11.06
	Cluster-16446.0	0.38	1.13	0.48	6.84	6.38	7.36
	Cluster-16474.0	0.47	1.03	0.47	2.06	0.2	0.39
	Cluster-16563.11	20.53	17.14	7.85	36.48	38.02	28.58
	Cluster-16635.0	0.16	0	0.24	2.27	2.02	1.62
	Cluster-16768.0	1.94	2.15	3.8	8.73	3.71	5.13
	Cluster-16801.0	21.09	23.77	19.11	0	0	0
	Cluster-16801.1	18.23	18.96	25.38	22.08	18.95	22.8
	Cluster-16801.2	7.69	6.87	5.02	10.81	11.94	11.34
	Cluster-16801.3	6.55	6.27	26.94	9.25	18.89	11
	Cluster-16801.4	14.89	17.16	23.82	23.24	25.99	25.68
	Cluster-16801.5	5.95	5.3	5.02	10.14	7.37	7.82
	Cluster-16801.6	6.79	7.41	8.99	14.19	13.77	12.22
	Cluster-16872.0	1.21	2.63	2.97	0.97	0	1.97
	Cluster-16872.1	30.18	29.4	25	16.76	21.02	16.73
	Cluster-16872.3	2.75	0	0	3.56	4.06	0.64
	Cluster-16872.4	0.77	0.79	0	1.41	3.04	2.32
	Cluster-17049.0	2.88	2.04	3.58	8.53	9.21	8.43
	Cluster-17104.0	11.19	10.9	8.26	49.82	50.05	49.73
	Cluster-17237.1	5.88	4.38	5.67	0	0	0
	Cluster-17237.10	58.94	42.95	50.9	46.93	30.73	34.63
	Cluster-17237.3	63.28	44.23	56.34	144.6	107.22	109.94
	Cluster-17237.4	3.22	3.74	4.09	3.25	0	0
	Cluster-17237.6	11.35	4.51	6.93	17.12	5.66	14.88
	Cluster-17237.8	13.13	8.02	4.67	24.77	35.43	24.62
	Cluster-17237.9	10.99	12.49	10.46	39.26	39.45	39.22
	Cluster-17322.1	2.44	2.04	2.87	3.56	2.21	4.38
	Cluster-17338.0	122.14	125.09	171.46	61.3	54.94	49.21
	Cluster-17360.0	2.13	1.98	1.91	13.65	7.21	13.35
	Cluster-1754.0	28.6	28.97	20.04	52.25	45.59	49.2
	Cluster-17636.0	3.06	1.66	1.63	9.26	9.97	15.47
	Cluster-17659.0	2.67	4.05	3.36	5.44	5.4	4.92
	Cluster-17944.0	1.89	0.92	0.89	1.73	0.53	0.83
	Cluster-18037.0	2.3	1.34	1.77	2.57	3.65	3.29
	Cluster-18037.1	6.98	11.77	9.91	0	0	0
	Cluster-18037.3	0	0	0	16.42	12.73	13.57
	Cluster-18037.5	11.79	11.79	13.47	0	0	0
	Cluster-18037.6	2.99	6.58	2.47	7.36	8.12	8.16
	Cluster-18096.0	0.43	0.68	0.26	3.04	2.71	2.03
	Cluster-18096.1	0.25	0.31	0.7	2.31	0.64	1.32
	Cluster-18115.0	8.38	6.76	9.04	7.72	5.96	6.45
	Cluster-18376.0	1.71	1.17	4.41	0	0	0
	Cluster-18487.0	6.8	7.13	8.16	13.25	12.1	12.85
	Cluster-18494.1	7.62	10.44	7.68	0	0	0
	Cluster-18566.0	8.33	7.85	12.29	11.17	8.9	10.26
	Cluster-18610.2	8.51	3.06	7.98	7.55	11.26	3.3
	Cluster-18610.3	3.81	2.49	4.26	5.54	6.01	3.26
	Cluster-18610.6	8.18	3.68	4.84	16.05	17.02	11.6
	Cluster-18689.0	2.93	2.57	2.79	1.27	1.39	1.14
	Cluster-18743.0	3.35	1.76	3.46	4.44	4.92	2.31
	Cluster-18743.1	24.77	22.61	24.01	25.39	27.67	29.11
	Cluster-18933.0	33.87	28.46	26.84	44.85	50.24	48.97
	Cluster-19080.12	0.42	0.34	0	1.84	1.65	1.2
	Cluster-19080.15	4.39	1.22	0.23	5.58	2.58	11.21
	Cluster-19080.2	2.98	3.93	1.63	1.29	0.89	1.6
	Cluster-19080.3	0.23	0.09	0.15	2.96	3.93	1.76
	Cluster-19080.5	3.46	5.5	1.9	0.55	0.52	0.34
	Cluster-19080.6	0.22	0.3	0	1.62	1.51	2.81
	Cluster-19080.9	0	0	0	11.48	13.44	10.3
	Cluster-19112.0	6.52	3.86	1.87	0.15	0.14	0
	Cluster-19156.0	5.01	6.15	3.04	8.45	7.89	10.75
	Cluster-19165.0	0.55	0.54	0.18	1.71	1.95	1.53
	Cluster-19237.0	4.36	4.09	3.41	4.16	5.29	5.26
	Cluster-1935.27	0.26	0	0	1.28	1.65	1.88
	Cluster-19413.1	4.11	3.41	2.89	5.11	4.97	4.47
	Cluster-19413.2	1.05	0.28	0.84	0	0	0
	Cluster-19413.3	2.76	2.8	1.94	8.64	9.58	9.37
	Cluster-19439.0	19.87	19.63	20.75	35.6	35.49	31.6
	Cluster-19442.0	9.43	7.42	8.33	8.47	6.79	9.03
	Cluster-19556.0	63.78	63.06	73.15	131.62	114.26	105.08
	Cluster-19617.0	58.02	59.06	30.78	74.97	85.45	80.75
	Cluster-19694.0	0	0	0	11.42	10.02	10.27
	Cluster-19694.1	32.12	37.69	31.93	40.97	47.48	42.47
	Cluster-19764.1	5.44	3.97	5.97	2.89	3.9	1.82
	Cluster-19860.0	4.27	2.44	3.77	1.1	1.35	1.65
	Cluster-19905.0	5.28	6.33	7.68	3.56	3.57	1.87
	Cluster-20077.2	1.18	1.01	0.21	2.63	3.07	4.64
	Cluster-20077.5	1.3	1.75	1.61	2.04	1.45	2.71
	Cluster-20077.7	0.78	1.24	0	0.04	0.87	0.49
	Cluster-20077.8	13.63	13.2	7.56	22.38	14.44	22.63
	Cluster-20081.0	3.75	2.88	5.28	6.32	6.61	6.8
	Cluster-20105.0	1.39	2.46	3.22	0.39	0.12	0.77
	Cluster-20188.0	0.2	2.13	0.25	4.63	2.09	4.06
	Cluster-20188.1	9.48	13.69	9.81	2.48	1.11	1.64
	Cluster-20188.2	81.26	70.93	49.67	63.09	66.3	66.11
	Cluster-20192.0	1.18	0.89	0.38	2.72	3.19	3.28
	Cluster-20192.1	26.18	19.26	15.88	54.62	53.21	60.89
	Cluster-20192.15	6.35	4.96	6.62	14.32	10.21	19.85
	Cluster-20192.21	1.36	1.12	0.26	1.1	1.27	1.68
	Cluster-20205.1	0	0	0	1.1	0.22	0.91
	Cluster-20205.3	0.95	1.51	1.06	0	0	0
	Cluster-20205.4	3.01	2.79	1.93	0.96	1.25	1.74
	Cluster-20205.5	2.2	0.46	1.45	2.21	2.13	2.94
	Cluster-20228.0	3.22	4.01	2.62	5.29	4.94	4.85
	Cluster-20299.0	31.25	28.78	42.69	3.39	4.47	2.97
	Cluster-20381.0	0.11	0.33	0.37	8.72	2.54	16.77
	Cluster-20684.1	0.27	0.1	0.26	1.55	0.8	0.65
	Cluster-20684.5	1.42	1.75	0.56	0.09	0.21	0.13
	Cluster-20687.0	0.7	1.14	0.2	1.6	2.27	1.14
	Cluster-20724.0	46.37	28.93	18.8	20.04	43.06	19.85
	Cluster-20863.1	0.61	1.71	1	3.19	2	1.28
	Cluster-20863.5	3.98	3.03	1.11	3.05	5.02	3.98
	Cluster-20865.0	1.5	1.13	0.96	0.54	0.25	0.25
	Cluster-20991.0	1.5	1.44	1.69	1.3	1.73	1.81
	Cluster-20991.1	1.12	2.21	6.31	0.99	0.39	0.95
	Cluster-21057.0	1.67	0.79	0.56	2.93	2.62	2.01
	Cluster-21194.0	2.04	1.1	1.12	4.02	4.19	3.29
	Cluster-21298.0	2.2	1.24	0	6.04	10.37	8.63
	Cluster-21463.0	10.62	14.36	13.85	10.3	6.97	10.69
	Cluster-21713.0	4.03	3.77	3.57	2.25	3.27	1.58
	Cluster-21812.0	10.27	11.05	10.78	11.83	5.46	8.27
	Cluster-21897.0	13.93	12.53	8.33	40.57	39.52	39.76
	Cluster-21924.0	5.28	4.48	6.22	9.84	8.13	7.65
	Cluster-22001.0	5.7	6.81	11.11	4.27	3.54	3.71
	Cluster-22065.0	1.01	1.41	0.66	0.37	0.65	0.53
	Cluster-22103.0	3.32	4.35	4.56	2.4	1.49	3.32
	Cluster-22247.0	22.87	21.31	15.19	43.2	42.5	43.98
	Cluster-22274.0	0.29	0	0	3.43	2.67	1.5
	Cluster-22319.1	0.16	0.29	0	5.18	5.41	5.93
	Cluster-22319.3	4.78	5.3	3.63	12.01	9.7	9.12
	Cluster-22319.5	2.07	2.74	3.14	0	0	0
	Cluster-22319.6	9.35	9.63	3.29	0	0	0
	Cluster-22576.0	0.35	0.62	1.12	1.85	1.89	0.84
	Cluster-22641.0	6.99	5.77	7.14	24.21	18.88	28.26
	Cluster-2265.0	0	0	0	3.09	4.12	3.98
	Cluster-22713.0	37.99	58.9	52.33	9.49	11.75	12.48
	Cluster-22766.0	17.93	18.13	19.1	10.37	10.67	12.28
	Cluster-22811.0	62.63	73.8	81.7	44.84	39.45	39.36
	Cluster-22840.0	1.41	1.6	1.8	3.72	2.04	4.44
	Cluster-22936.0	82.12	73.25	59.83	83.99	100.3	87.2
	Cluster-22952.2	0.33	0	0.41	4.97	6.53	5.19
	Cluster-22952.5	3.47	4.83	0.68	4.89	9.35	3.83
	Cluster-22984.0	1.77	2.74	2.32	2.82	2.77	2.22
	Cluster-23017.0	3.11	2.1	1.4	6.22	6.95	5.51
	Cluster-23086.0	11.9	8.28	4.61	0.81	0.38	0
	Cluster-23098.0	2.57	3.09	2.35	1.69	2.47	0.69
	Cluster-23098.10	2.87	3.05	2.24	5.38	11.91	6.79
	Cluster-23098.13	9.72	7.74	2.76	8.46	7.45	5.14
	Cluster-23098.14	24	24.7	7.16	1.98	0	0
	Cluster-23098.25	0.32	0.83	0.24	4.47	2.48	3.09
	Cluster-23098.32	0	0.57	0	13.93	13.02	13.83
	Cluster-23098.33	1.5	0.83	0	1.92	5.55	4.94
	Cluster-23098.37	1.01	1.45	0	6.6	9.07	8.58
	Cluster-23098.41	2.9	3.78	3.19	6.8	3.76	4.68
	Cluster-23169.0	2.11	3.09	1.95	3.6	4.33	4.35
	Cluster-23171.0	2.86	6.08	3.7	10.54	13.18	13.61
	Cluster-23217.1	0.66	0.54	0.29	0.64	1.27	0.63
	Cluster-23217.2	10.89	8.51	4.56	9.68	10.39	11.12
	Cluster-23217.4	1.3	0.74	0.98	1.78	2	1.35
	Cluster-23224.0	10.02	7.04	4.51	15.21	18.05	16.05
	Cluster-2326.0	0	0	0	2.7	2.35	1.72
	Cluster-23323.0	17.31	16.24	12.16	40.37	41.9	38.93
	Cluster-23426.0	0.5	0.37	2.56	1.28	2.53	0.22
	Cluster-23525.0	1.74	1.92	4.27	4.71	5.49	4.91
	Cluster-23633.0	0.51	0.28	0.51	1.5	1.34	0.49
	Cluster-23645.0	1.83	1.97	2	2.4	1.3	2.96
	Cluster-23692.2	6.43	9.44	4.06	5.39	5.67	5.67
	Cluster-23692.3	20.7	27.91	29.02	38.84	40.62	39.74
	Cluster-23724.0	1.89	1.26	0.22	10.14	11.27	11.09
	Cluster-23768.0	0.14	0.07	0	1.29	1.26	0.68
	Cluster-23806.1	50.52	24.86	26.68	4.38	2.05	2.82
	Cluster-23873.0	55.99	62.21	79.34	46.6	44.03	48.16
	Cluster-23931.0	22.64	25.86	24.89	18.47	17.37	16.53
	Cluster-24060.0	16.52	14.67	12.98	10.35	6.93	9.14
	Cluster-24156.1	5.8	5.5	4.81	13.82	15.61	14.49
	Cluster-24205.0	2.93	2.92	2.28	5.24	4.04	3.81
	Cluster-24205.1	5.06	3.89	4.21	7.73	7.32	6.47
	Cluster-24205.3	32.65	27.78	33.5	27.29	17.78	25.88
	Cluster-24205.4	0.6	0.81	0.94	0	0	0
	Cluster-24205.5	6.49	4.42	5.08	0	0	0
	Cluster-24252.0	0.16	0.63	0.51	1.81	1.94	1.97
	Cluster-24273.0	39.88	34.13	28.23	49.67	52.87	53.63
	Cluster-24333.10	3.09	6.72	6.05	0	0.27	0.88
	Cluster-24333.12	0.59	0.16	0.21	1.52	2.59	1.91
	Cluster-24333.13	5.08	6.29	5.62	11.84	10.46	12.12
	Cluster-24333.6	7.5	1.63	4.76	5.97	3.41	7.32
	Cluster-24333.7	0	4.28	0	2.73	3.68	0
	Cluster-24333.8	8.9	12.1	13.81	0	0.87	0
	Cluster-24351.0	0.82	2.23	2.93	13.3	12.1	14.97
	Cluster-24391.0	5.87	6.89	9.97	9.44	6.09	6.41
	Cluster-24391.2	0	0.06	0	4.02	4.38	5.41
	Cluster-24391.4	0	0	0	14.15	14.61	11.83
	Cluster-24398.1	7.18	8.25	8.56	4.66	5.52	4.89
	Cluster-24405.0	1.04	2.29	0.3	1.15	0.63	0.98
	Cluster-24467.3	7.37	8.25	2.56	8.43	10.87	7.49
	Cluster-24520.5	23.8	17.49	14.92	34.17	34.42	28.96
	Cluster-24537.0	0.58	0.53	0	2.58	2.44	1.8
	Cluster-24543.0	1.09	0.27	0.71	1.06	1.53	4.68
	Cluster-24597.0	3.37	3.18	3.78	5.93	7.71	6.28
	Cluster-24622.0	2.04	1.92	3.62	0.18	0.08	0.23
	Cluster-24670.0	0.73	0.33	0	1.24	1.69	1.98
	Cluster-24722.5	1.82	1.37	1.19	1.36	0.75	0.8
	Cluster-24722.7	2.58	3.43	5.24	9.38	7.92	10.26
	Cluster-24833.0	3.21	1.91	2.35	3.77	5.03	4.43
	Cluster-24869.0	134.94	145.65	137.61	128.07	115.2	125.44
	Cluster-25073.0	2.44	2.4	3.26	7.03	8.48	9.26
	Cluster-25109.0	0	0	0	2.5	1.67	2.28
	Cluster-25109.1	0	0	0	2.83	5.57	4.25
	Cluster-25109.3	0	0	0	3.15	5.03	1.98
	Cluster-25109.4	0	0	0	4.72	4.25	2.85
	Cluster-25109.5	0.08	0.16	0.11	1.92	0.5	3.64
	Cluster-25109.6	18.16	16.32	18.68	4.47	0.69	2.08
	Cluster-25109.7	0	0	0	0.44	0.8	1.07
	Cluster-25109.8	0	0	0	2.92	3.12	2.87
	Cluster-25194.0	9.91	8.58	1.61	29.49	33.04	26.28
	Cluster-25228.0	9.13	8.63	8.11	26.99	25.78	27.36
	Cluster-25331.0	6.31	9.31	1.14	3.31	2.84	1.8
	Cluster-25332.0	19.81	16.3	12.51	31.92	28.18	26.04
	Cluster-25366.1	3.27	2.91	1.87	2.77	1.77	2.46
	Cluster-25476.0	57.27	54.21	47.25	13.27	9.76	24.08
	Cluster-25476.1	9.15	8.6	5.46	6.75	5.7	5.85
	Cluster-25503.0	0.58	0.52	0.3	1.16	2.77	1.15
	Cluster-25551.0	5.95	5.04	3.02	8.41	8.67	9.04
	Cluster-25585.0	0	0.86	0.45	0.81	1.88	0.39
	Cluster-25585.1	4.03	2.84	1.36	4.55	6.58	5.57
	Cluster-25585.2	4.36	3.18	1.83	7.09	6.59	8.04
	Cluster-25585.3	0.17	0.9	0.54	1.68	0.88	1.2
	Cluster-25585.5	2.29	2.3	1.99	2.67	2.21	3.13
	Cluster-25585.6	2.76	4.33	2.9	6.22	4.13	3
	Cluster-25625.0	0.36	0.21	0.56	3.01	3.76	2.15
	Cluster-25679.0	6.68	4.66	6.09	10.46	8.62	8.23
	Cluster-25819.0	1.99	5.07	4.53	2.7	1.94	4.81
	Cluster-25851.0	3.21	4.39	3.54	10.32	12.85	12.18
	Cluster-25917.0	28.54	15.76	6.95	28.66	27.52	20.7
	Cluster-26023.0	56.47	62.05	58.38	68.2	83.97	72.88
	Cluster-26051.0	46.73	49.18	60.63	30.65	31.5	31.35
	Cluster-26054.0	43.09	47.28	51.9	35.47	33.65	32.81
	Cluster-26070.0	0.48	0.94	0.23	1.61	1.23	1.17
	Cluster-26103.0	109.89	109.23	147.85	103.24	134.92	117.51
	Cluster-26103.1	0.33	0	0	4.15	3.38	2.91
	Cluster-26146.1	5.98	6.13	7.17	10.59	6.61	9.19
	Cluster-26146.2	15.76	15.09	21.15	40.25	34.67	35.92
	Cluster-26327.0	2.75	2.5	1.9	5.18	6.26	5.62
	Cluster-26576.0	2.11	2.45	0.88	3.91	5.45	5.28
	Cluster-26675.0	1.45	4.48	1.34	1.34	3.28	3.07
	Cluster-26703.2	0	0	0	10.37	8.5	5.9
	Cluster-26703.4	4.92	6.61	3.7	4.76	4.68	4.27
	Cluster-26703.5	0	0.12	0	0.66	1.55	1.1
	Cluster-26703.6	0	0.07	0	1.31	1.72	0.62
	Cluster-26758.0	31.96	34.87	27.56	7.12	4.6	4.06
	Cluster-26758.1	238.37	213.16	298.95	166.92	113.18	140.16
	Cluster-26758.3	1.99	3.85	1.62	0.48	0	0.29
	Cluster-2677.0	0	0	0	3.86	3.4	5.43
	Cluster-2677.2	0	0	0	1.58	2.2	2.03
	Cluster-2677.3	18.28	14.75	17.62	24.47	12.4	15.62
	Cluster-2677.4	26.95	33.38	34	40.21	47.06	45.35
	Cluster-2677.5	2.96	2.23	5.14	16.75	16.35	18.79
	Cluster-2677.7	9.11	9.69	9.66	3.19	2.33	3.5
	Cluster-2677.8	0	0	0	2.49	1.7	0.73
	Cluster-2677.9	3.42	4.27	1.72	0.2	0.55	0.52
	Cluster-26879.0	3.97	3.86	5.06	1.69	1.84	1.55
	Cluster-26973.0	40.55	52.22	43.14	52	56.11	55.69
	Cluster-26973.1	11.47	12.62	7.16	12.49	13.94	10.29
	Cluster-27045.0	5.43	3.85	9.24	1.53	1.67	2.11
	Cluster-27094.1	35.97	36.7	27.3	55.27	50.34	50.94
	Cluster-27094.2	0.19	0.26	0.07	1.03	1.33	1.03
	Cluster-27094.3	14.77	24.71	7.17	34.81	31.39	36.54
	Cluster-27129.0	1.01	0.2	0	3.96	2.86	5.86
	Cluster-27129.13	8.04	9.3	2.85	10.46	11.02	10.31
	Cluster-27129.14	9.35	9.23	3.48	4.82	3.13	3.17
	Cluster-27129.15	2.44	3.38	0.26	2.44	4.82	4.11
	Cluster-27129.2	0.75	1.22	0	6.34	6.73	14
	Cluster-27133.0	303.18	334.49	411.6	57.36	53.38	49.42
	Cluster-27224.0	1.65	2.03	0.85	1.11	1.6	1.05
	Cluster-27249.0	6.98	1.32	2.29	9.44	8.53	15.92
	Cluster-27275.2	1.9	0.84	2.56	25.61	24.7	25.48
	Cluster-27313.0	4.25	2.53	1.63	11.37	10.1	9.9
	Cluster-27368.0	0.3	0.53	0.2	1.97	1.64	0.84
	Cluster-27789.0	149.87	170.54	188.64	98.38	98.55	102.71
	Cluster-27789.1	96.41	115.06	136.33	59.21	60.5	57.19
	Cluster-27824.0	2.14	0.93	1.62	0	0	0
	Cluster-27937.0	2.15	3.14	0.91	9.87	11.47	12.51
	Cluster-27994.0	7.79	7.69	4.02	18.64	16.05	16.23
	Cluster-28025.0	6.17	6.95	7.72	2.43	2.73	1.72
	Cluster-28048.0	1.55	1.76	1.12	10.7	5.58	5.35
	Cluster-28086.8	4.79	4.72	2.26	4.74	6.22	5.99
	Cluster-28101.0	0.54	0.56	0.55	2.1	2.12	1.26
	Cluster-28145.0	61.33	69.82	81.08	17.18	14.15	14.34
	Cluster-28166.0	108.71	102.84	78.99	303.43	334.99	307.18
	Cluster-28252.0	3.93	4.96	3.37	1.17	0.5	0.48
	Cluster-28258.0	2.77	4.29	2.49	1.65	3.68	1.91
	Cluster-28277.0	8.72	0.48	1.56	4.06	3.46	0.63
	Cluster-28299.1	1.37	0.37	0.44	2.69	2.47	2.93
	Cluster-28339.0	6.02	7.92	5.24	14.14	13.79	13.69
	Cluster-28357.0	102.4	51.73	54.42	75.37	84.5	52.03
	Cluster-28361.0	4.93	8.65	8.6	25.37	17.8	27.12
	Cluster-28489.0	31.15	24.46	24.11	33.25	34.26	23.86
	Cluster-28489.12	2.14	4.15	2.52	0.15	0.14	0.61
	Cluster-28489.3	70.73	73.58	70.78	69.52	73.84	63.35
	Cluster-28489.6	12.53	13.77	10.98	7.21	5.96	7.96
	Cluster-28489.8	27.33	28.94	27.57	24.7	21.78	24.46
	Cluster-28489.9	7.06	8.16	7.35	8.01	8.8	6.62
	Cluster-28578.0	5.91	8.5	3.46	6.1	7.68	1.94
	Cluster-28578.4	4.62	5.94	1.08	0.79	2.27	0
	Cluster-28578.6	4.76	4.57	2.4	0	0	0
	Cluster-28583.0	3.18	3.21	3.25	7.01	7.59	7.19
	Cluster-28605.0	2.94	0.88	1.79	0.29	0.47	0.31
	Cluster-28650.0	3.11	2.96	1.77	14.58	15.6	15.67
	Cluster-28817.0	6.69	8.31	9.83	9.69	7.15	8.23
	Cluster-28819.1	10.36	8.82	4.96	13.88	15.27	12.29
	Cluster-28854.0	5.93	6.23	1.88	7.63	6.57	7.27
	Cluster-28869.0	1.28	1.65	0.33	0	0	0
	Cluster-28869.1	11.01	12.71	13.19	26.69	23.4	22.74
	Cluster-28869.2	170.82	90.31	56.51	100.9	69.4	101.63
	Cluster-28908.0	0.53	2.54	0.38	1.47	2.04	1.74
	Cluster-28967.1	1.01	2.79	0.81	6.71	6.66	4.26
	Cluster-29036.0	0	0	0	1.85	2.09	0.73
	Cluster-29036.1	5.02	3.79	3.16	7.55	9.85	9.36
	Cluster-29044.0	5.61	4.58	3.92	8.68	7.06	8.32
	Cluster-29063.0	1.32	0.66	1.08	0.34	0.81	0.26
	Cluster-29067.0	1.56	1.56	2.14	0	0	0
	Cluster-29093.0	1.99	1.64	1.49	2.01	1.92	1.18
	Cluster-29117.0	0.75	0.81	0.19	1.17	1.98	2.42
	Cluster-29130.0	1.87	1.74	0.88	3.41	3.27	3.44
	Cluster-29145.0	1.43	1.79	0.57	0.13	0.31	0.12
	Cluster-29266.5	0.19	0.76	0.68	0	0	0
	Cluster-29266.6	0.83	0.62	0.43	3.11	3.91	2.72
	Cluster-29270.0	9.62	13.24	14.92	8.4	5.44	7.77
	Cluster-29289.0	1.39	1.74	1.87	1.89	2.46	2.58
	Cluster-29326.0	1	0.7	2.49	0.47	0.1	0.71
	Cluster-29344.1	5.54	6.04	0.84	7.6	8.21	8.27
	Cluster-29344.2	16.88	9.24	12.56	38.49	40.75	40.8
	Cluster-29344.3	28.9	24.24	9.7	45.44	41.76	45.8
	Cluster-29344.6	25.38	18.1	14.56	70.02	59.4	59.73
	Cluster-29344.7	6.11	5.7	1.19	12.25	13.27	24.65
	Cluster-29344.8	16.67	10.87	9.7	25.65	27.17	14.6
	Cluster-29394.0	7.78	8.42	4.68	4.44	4.96	4.99
	Cluster-29423.0	0.38	0.43	0.82	2.03	1.58	1.35
	Cluster-29494.0	1.12	0.37	0.77	1.63	1.46	0.34
	Cluster-29523.0	1.13	0.64	0.63	2.76	1.65	2.71
	Cluster-29540.0	1.23	1.71	3.17	2.53	1.49	2.11
	Cluster-29557.0	288.74	285.44	479.7	0	0	0
	Cluster-29557.2	41.33	33.04	19.47	68.7	65.09	67.65
	Cluster-29557.3	202.94	214.3	286.41	368.52	358.59	360.32
	Cluster-29557.4	46.22	36.78	46.76	103.28	102.67	109.14
	Cluster-29635.0	1.53	1.28	1.19	4.92	3.66	6.55
	Cluster-29640.0	0.38	0.37	0.25	0.88	1.25	1.08
	Cluster-29705.0	937.11	1086.93	1210.91	575.7	650.06	745.28
	Cluster-29705.1	246.62	298.98	401.67	184.42	159.25	246.45
	Cluster-29705.10	119.01	121	169.65	40.61	47.54	50.68
	Cluster-29705.11	124.26	147.49	211.45	28.88	38.31	19.8
	Cluster-29705.12	1191.23	1228.37	1473.67	647	657.65	641.9
	Cluster-29705.13	99.89	94.74	100.02	0	0	0
	Cluster-29705.2	18.75	25.01	21.58	36.75	41.83	33.07
	Cluster-29705.3	32.22	34.32	40.49	2.11	2.31	8.46
	Cluster-29705.4	12.88	15.16	10.65	67.6	70.32	78.21
	Cluster-29705.6	28.39	11.24	20.83	0	0	0
	Cluster-29705.7	552.45	631.04	884.59	164.97	177.79	180.44
	Cluster-29705.8	780.8	600.73	690.81	297.99	301.48	60.05
	Cluster-29705.9	2799.98	2952.96	3641.55	1528.71	1517.23	1096.54
	Cluster-29767.1	0.02	0.77	0.59	0.69	1.3	1.8
	Cluster-29767.3	1.45	1.43	1.05	0.99	1.22	0.88
	Cluster-29834.0	0	0	0	39.01	39.93	39
	Cluster-29834.1	33.31	35.79	27.52	4.14	4.09	4.08
	Cluster-29840.0	2.3	3.89	2.37	3.05	3.97	6.36
	Cluster-29851.0	11.73	12.22	9.22	14.54	13.29	14.96
	Cluster-29925.0	0.05	0.05	0.32	1.36	2.57	4.28
	Cluster-29965.0	2.13	2.82	1.47	3.31	2.49	2.71
	Cluster-29974.0	27.76	18.79	22.32	4	5.26	6.45
	Cluster-29975.0	25.88	27.63	33.94	1.17	0.49	1.99
	Cluster-30045.0	9.61	11.98	1.99	11.97	12.24	9.97
	Cluster-30188.0	2.15	2.62	2.98	3.81	2.62	4.01
	Cluster-3020.0	0	0	0	2.21	1.6	2.06
	Cluster-30201.0	1.02	0.76	0.94	0.85	1.68	0.65
	Cluster-30256.0	1.38	1.96	1.6	8.72	10.07	9.84
	Cluster-30256.1	3.27	3.75	1.66	0	0	0
	Cluster-30256.2	7.73	5.1	5.29	20.12	18.86	19.62
	Cluster-30491.0	5.76	4.24	3.35	10.45	11.88	11.32
	Cluster-30556.0	0.82	1.37	0.09	0	0	0
	Cluster-30556.1	2.27	1.78	2.45	18.51	12.22	15
	Cluster-30569.0	148.52	139.62	166.76	124.9	118.99	136.47
	Cluster-30716.19	5.95	7.03	3.6	0	0	0
	Cluster-30716.20	11.17	8.59	0.97	5.52	5.95	4.54
	Cluster-30820.0	249.83	256.16	287.52	91.6	88.52	83.07
	Cluster-30832.0	2.47	1.59	0.7	1.25	2.62	3.06
	Cluster-30850.0	3.1	8.01	9.33	4.14	4.76	2.23
	Cluster-30882.2	4.42	2.45	1.87	1.6	1.9	1.31
	Cluster-30882.3	2.83	5.08	4.91	3.45	5.2	2.06
	Cluster-30946.0	1.25	1.38	0.25	1.78	2.45	1.41
	Cluster-30976.0	8.21	9.44	10.34	72.27	80.14	71.97
	Cluster-30998.11	0.79	1.56	0.44	1.11	0.28	0
	Cluster-30998.2	2.56	2.75	0.18	2.15	3.12	2.91
	Cluster-30998.6	0.59	0.71	0.19	0.46	0	0
	Cluster-30998.9	0.79	0.04	0	1.05	3.24	2.45
	Cluster-31000.0	0.84	0	0.31	6.88	8.41	10.54
	Cluster-31000.1	5.89	5.84	4.91	10.54	9.93	8.51
	Cluster-31000.2	8.95	8.3	11.33	36.6	26.94	41.24
	Cluster-31023.0	3.97	2.89	2.48	3.55	1.97	1.54
	Cluster-31036.0	6.97	5	4.08	7.27	11.95	10.55
	Cluster-31177.0	4.74	3.72	3.21	4.22	4.74	4.24
	Cluster-31179.0	0.08	0.04	0.32	0.98	0.57	2.15
	Cluster-31194.0	70.52	42.06	25.29	108.64	76.69	110.51
	Cluster-31194.1	50.14	34.3	20.67	68.65	61.47	83.5
	Cluster-31194.2	339.88	356.26	275.33	344.39	384.45	324.17
	Cluster-31222.0	1.18	1.82	3.06	1.07	1.01	0.82
	Cluster-31225.0	18.69	0	0	11.46	6.96	8.56
	Cluster-31235.0	11.91	7.54	0	14.32	21.35	23.37
	Cluster-31251.0	3.92	1.65	3.03	2.07	1.77	1.78
	Cluster-31251.1	4	5.43	3.66	2.59	3.49	1.27
	Cluster-31259.0	31.22	26.04	23.9	22.57	25.67	20.51
	Cluster-31259.1	12.73	10.48	23.15	13.87	16.1	14.65
	Cluster-31262.0	12.31	13.28	11.72	23.51	24.34	21.59
	Cluster-31272.0	5.84	5.87	6.22	5.97	5.41	5.29
	Cluster-31277.0	5.05	5.92	5.75	2.93	4.17	3.73
	Cluster-31290.0	13.62	13.54	12.23	16.31	16.95	20.11
	Cluster-31321.0	2.17	2.03	1.46	0	0	0
	Cluster-31322.0	34.1	36.4	34.82	34.44	37.79	32.27
	Cluster-31328.0	4.58	4.04	3.31	3.61	2.67	3.09
	Cluster-31328.16	3.16	2.52	1.54	5.36	5.48	4.56
	Cluster-31328.30	0	0	0.19	3.83	3.62	2.47
	Cluster-31328.31	0	0	0.79	1.02	0.6	0.62
	Cluster-31328.32	1.01	1.67	0.39	1.76	1.13	2.24
	Cluster-31328.34	0.06	0	0	1.73	1.79	2.52
	Cluster-31328.35	9.1	10.17	3.45	0	0	0
	Cluster-31328.36	0.79	1.3	0.46	5.47	4.98	4.09
	Cluster-31328.37	1.73	1.7	1.14	2.32	2.68	1.91
	Cluster-31328.38	0	0	0	1.37	2.33	2.71
	Cluster-31328.39	0.58	1.16	0.73	0	0	0
	Cluster-31356.0	31.06	29.57	23.64	63.19	66.31	60.63
	Cluster-31356.1	34.36	36.45	10	7.26	8.11	5.74
	Cluster-31365.0	1.21	1.31	1.06	1.66	1.12	1.06
	Cluster-31372.0	6.97	7.76	6.15	2.98	4.77	3.85
	Cluster-31375.0	9.56	7.62	7.06	13.44	12.67	12.92
	Cluster-31426.0	7.88	10.8	13.3	0	0	0
	Cluster-31426.1	1.55	0.97	3.22	37.59	33.7	36.27
	Cluster-31461.0	18.45	12.83	0	0	0	0
	Cluster-31461.1	4.17	3.15	5.68	1.57	0.63	0.42
	Cluster-31461.2	2.5	1.36	1.43	1.23	0.91	0.37
	Cluster-31461.3	66.17	78.07	94.48	56.48	43.75	48.73
	Cluster-31461.4	0	1.82	2.82	0.96	0.3	1.26
	Cluster-31461.5	3.07	2.93	3.47	1.27	0.45	0.51
	Cluster-31461.6	8.42	9.81	15.23	8.75	4.49	4.98
	Cluster-31544.0	0.21	0.44	0.21	0.88	1.38	1.02
	Cluster-31570.0	120.19	103.53	100.97	136.8	137.07	133.61
	Cluster-31589.0	0.54	0.51	0.29	5.01	4.86	6.72
	Cluster-31592.0	10.29	7.04	7.93	6.71	4.23	3.28
	Cluster-31635.0	13.43	10.15	15.46	11.2	8.77	9.65
	Cluster-31635.1	7.78	7.04	7.65	5.25	4.57	4.63
	Cluster-31658.1	12.61	13.02	10.3	17.09	14.71	16.01
	Cluster-31682.0	7.85	4.04	0.66	4.19	8.66	4.85
	Cluster-31774.0	5.9	4.46	2.61	0	0	0
	Cluster-31774.1	9.07	8.42	8.03	16.38	20.33	22.29
	Cluster-31793.0	5.33	4.91	3.07	4.74	4.28	3.36
	Cluster-31827.0	4.84	2.31	3.44	6.71	14.12	8.49
	Cluster-31882.0	1.82	0.8	2.19	1.05	0.46	1.13
	Cluster-31917.6	1.33	1.17	1.29	1.42	0.76	0
	Cluster-31941.0	3.31	2.38	2.4	7.25	7.63	7.52
	Cluster-32029.0	9.27	8.46	3.22	3.25	3.69	1.84
	Cluster-32112.0	4.94	4.45	3.96	4.98	6.97	7.13
	Cluster-32132.0	20.26	19.34	26.79	6.36	4.64	4.36
	Cluster-32137.0	0.93	0.32	1.02	6	6.14	4.36
	Cluster-32137.1	1.84	3.06	2.4	10.57	12.81	10.07
	Cluster-32142.0	1.38	1.48	1.46	2.55	1.15	1.36
	Cluster-32223.0	14.94	14.17	12.7	20.41	19.51	18.5
	Cluster-32288.0	0.42	0.05	0.48	1.22	0.94	1.2
	Cluster-32363.0	4.84	4.66	3.3	4.47	4.13	4.22
	Cluster-32389.0	22.51	23.02	18.1	22.87	20.76	18.18
	Cluster-32418.0	2.52	2.61	1.71	3.2	3.92	3.11
	Cluster-32424.0	4.53	4.49	4.4	4.66	1.54	6.42
	Cluster-32446.0	3.17	2.63	2.83	4	3.96	3.53
	Cluster-32503.0	1.75	1.85	2.16	0	0	0
	Cluster-32553.4	0	0	0	0	1.83	1.69
	Cluster-32553.5	4.76	4	2.18	2.4	4.36	1.99
	Cluster-32553.7	0	0	0	2.22	2.73	1.69
	Cluster-32553.8	2.38	2.23	2.87	0	1.52	0.59
	Cluster-32623.0	4.4	3.62	5.52	25.7	26.07	25.31
	Cluster-32632.0	15.72	15.14	17.37	27.09	23.27	23.86
	Cluster-32649.0	1.21	1.62	1.44	1.65	0.62	1.35
	Cluster-32703.0	7.2	6.92	4.66	18.06	17.97	20.98
	Cluster-32887.6	0	0	0	5.13	4.73	2.92
	Cluster-32889.0	1.77	0.93	0.39	7.51	10.26	6.91
	Cluster-32889.1	94.86	66.05	16.22	20.94	29.19	20.88
	Cluster-32900.0	5.44	5.74	2.44	6.4	8.36	6.79
	Cluster-32900.1	53.39	54.98	55.23	42.13	40.38	38.4
	Cluster-32900.2	8.95	10.44	5.09	13.8	13.05	11.08
	Cluster-32902.0	12.72	8.16	8.47	7.96	9.66	8.06
	Cluster-32932.0	14.62	13.86	11.09	8.4	8.22	8.6
	Cluster-32932.1	1.56	0.99	0.33	1.76	2.58	1.53
	Cluster-32956.2	0.07	0.05	0	2.37	0	1.18
	Cluster-32956.4	3.38	3.22	2.35	20.26	12.81	15.7
	Cluster-32957.0	1.73	1.72	1.44	2.3	2.17	2.23
	Cluster-32977.0	30.17	36.36	38.89	134.44	129.45	140.71
	Cluster-32977.1	849.35	777.41	836.63	28.37	33.59	23.36
	Cluster-33024.0	71.14	70.81	57.61	51.95	60.4	50.77
	Cluster-33040.0	1.27	1.51	1.18	2.52	2.06	2.45
	Cluster-33040.1	1.33	2.17	1.83	2.16	1.39	2.26
	Cluster-33049.0	17.1	14.78	15.16	26.3	27.31	25.73
	Cluster-33065.0	1.58	1.68	1.22	0.61	0.11	0.22
	Cluster-33067.0	1.7	1.36	1.58	10.02	8.61	9.83
	Cluster-33080.0	11.17	13.22	9.05	24.83	25.26	27.01
	Cluster-33178.0	4.13	2.8	4.13	17.16	13.03	12.42
	Cluster-33187.0	9.24	8.97	9.22	22.84	17.83	20.58
	Cluster-33198.0	1.61	1.14	1.7	2.77	0.61	2.96
	Cluster-33208.0	3.8	1.02	2.55	8.62	4.77	5.55
	Cluster-33219.0	10.04	8.44	4.77	35.48	27.46	28.39
	Cluster-33243.0	16.83	16.08	20.41	19.48	17.67	16.7
	Cluster-33254.0	9.54	11.81	16.89	4.58	2.13	3.29
	Cluster-33265.20	0	0	0	2.99	2.36	1.88
	Cluster-33265.22	15.04	12.37	6.25	26.58	8.68	16.47
	Cluster-33303.0	3.93	3.7	1.87	4.01	3.59	3.57
	Cluster-33416.0	1610.42	974.97	52.91	1423.86	2186	1703.32
	Cluster-33434.0	35.03	33.65	38.2	23.45	25.44	25.59
	Cluster-33509.0	34.5	28.77	24.01	40.08	39.25	37.37
	Cluster-33551.0	2.4	5.17	0.73	0	0	0
	Cluster-33551.2	2.79	3.97	1.76	0	0.02	0
	Cluster-33551.3	7.52	6.88	5.14	8.84	9.2	8.75
	Cluster-33551.4	3.77	2.04	1.16	0	0	0
	Cluster-33560.0	11.51	10.06	10.51	6.22	5.81	5.71
	Cluster-33578.0	28.75	30.49	29.81	31.14	32.49	35.16
	Cluster-33632.0	5.49	5.28	4.46	4.84	4.27	4.02
	Cluster-33650.0	19	14.03	14.8	29.39	22.59	26.87
	Cluster-33653.0	4.15	3.33	4.04	0.74	0.88	1.11
	Cluster-33681.1	0.13	0.12	0.15	0.44	0.29	0.58
	Cluster-33681.2	5.87	5.9	3.92	0	0	0
	Cluster-33681.4	0.39	0.19	0.03	2.4	2.42	5.48
	Cluster-33681.5	59.38	55.98	9.9	53.89	59.84	63.52
	Cluster-33725.1	25.82	37	25.67	27.54	45.68	30.01
	Cluster-33725.2	28.48	33.59	29.71	50.04	47.95	49.95
	Cluster-33758.0	2.68	3.91	3.02	4.69	3.37	3.86
	Cluster-33765.0	2.01	1.52	2	5.7	5.05	4.43
	Cluster-33800.0	5.26	4.86	4.16	3.11	3.17	2.88
	Cluster-33834.0	3.5	1.01	1.1	1.94	1.83	1.71
	Cluster-33867.0	7.42	6.37	4.98	10.64	11.63	10.62
	Cluster-33872.1	2.21	1.35	7.74	5.02	3.67	4.29
	Cluster-33923.1	0.35	0.23	0.2	2.42	3.5	3.41
	Cluster-33940.0	5.12	6.51	8.59	2.5	2.6	1.54
	Cluster-33959.11	5.56	3.55	1.31	4.55	3.93	3.81
	Cluster-33988.0	4.89	4.4	3.41	4.32	4.23	4.42
	Cluster-34022.0	4.31	4.59	6.15	3.54	2.75	3.54
	Cluster-34038.0	6.71	4.47	2.85	6.85	6.28	5.69
	Cluster-34047.0	17.31	13.75	8.29	15.6	15.93	16.12
	Cluster-34048.0	5.09	4.89	3.16	17.22	15.51	19.4
	Cluster-34061.0	71.36	59.59	64.34	58.86	58.12	53.05
	Cluster-34102.0	20.05	19.14	17.1	34.96	31.17	35.04
	Cluster-34105.1	8.84	6.58	1.98	0	0	0
	Cluster-34105.2	0	0	0	5.58	3.24	3.6
	Cluster-34105.3	3.81	5.24	4.56	9	9.88	6.63
	Cluster-34105.4	26.63	25.98	20.98	29.89	21.95	31.25
	Cluster-34105.5	4.65	8.1	8.42	0.28	0.28	0.48
	Cluster-34105.6	2.43	1.32	1.02	2.13	4.26	2.68
	Cluster-34105.7	0	0	0	1.42	2.73	0.91
	Cluster-34105.9	5.95	6.62	2.41	0.21	0	0
	Cluster-34118.0	0.7	0.32	0.24	1.87	2.28	2.68
	Cluster-34125.0	0	0	0	65.81	79.4	67.72
	Cluster-34125.1	40.29	25.46	9	22.44	38.1	28.92
	Cluster-34126.0	2.76	2.2	1.66	0.49	0.86	0.88
	Cluster-34148.1	7.12	6.06	8.84	2.3	1.22	3.88
	Cluster-34148.2	22.74	19.21	13.93	12.8	12.38	11.28
	Cluster-34162.0	8.75	6.82	14.38	3.89	2.35	2.24
	Cluster-34179.0	1.65	1.52	1.38	0.67	0.33	0.41
	Cluster-3421.39	2.06	5.95	3.41	21.39	15.42	14.35
	Cluster-3421.44	10.5	6.73	7.72	15.25	24.62	9.23
	Cluster-3421.61	4.17	0.83	1.61	5.3	12.67	5.67
	Cluster-34233.0	12.54	12.46	13.24	10.55	10.03	9.97
	Cluster-34279.1	38.94	36.2	32.02	36.4	40.39	38.42
	Cluster-34279.2	5.6	5.83	6.36	3.36	0.19	3.51
	Cluster-34279.3	23.97	24.18	31.61	17.52	16.21	13.76
	Cluster-34302.0	0.13	0	0	7.97	13.02	10.82
	Cluster-34367.0	4.43	4.58	3.92	5.09	5.17	7.72
	Cluster-34368.0	49.97	43.16	39.48	54.37	66.79	58.03
	Cluster-34377.0	8.87	9.41	8.49	7.87	6.2	6.48
	Cluster-34397.0	7.69	6.99	4.85	15.51	14.17	14.73
	Cluster-34408.0	1.19	0.59	0.52	1.91	1.57	1.64
	Cluster-34565.0	2.43	2.28	2.3	2.72	3.27	2.72
	Cluster-34602.6	1.07	3.58	0	11.78	6.99	9.13
	Cluster-34670.0	43.57	51.72	42.09	50.45	41.89	42.41
	Cluster-34675.0	1.27	1.34	3.05	2.06	2.47	1.32
	Cluster-34675.1	4.2	4.28	2.83	9.35	10.2	6.6
	Cluster-34675.2	1.4	1.34	0.81	0.32	0.47	1.17
	Cluster-34675.5	0.88	0.81	1.01	1.01	0	0.95
	Cluster-34680.0	11.2	11.01	15.32	28.32	19.4	39.61
	Cluster-34708.0	4.86	4.51	7.19	12.64	6.02	12.31
	Cluster-34708.2	2.07	2.6	4.86	1.57	0.87	1.1
	Cluster-34708.3	1.23	1.02	0	3.89	1.47	3.83
	Cluster-34716.0	23.39	20.05	19.61	24.52	25.17	27.14
	Cluster-34733.0	27.37	23.78	18.45	78.82	80.38	81.13
	Cluster-34743.0	3.18	4.26	3.72	11.86	8.94	11.93
	Cluster-34747.2	0.74	1.33	0.69	0	0	0
	Cluster-34747.4	0.65	0	0	5.42	7.02	7
	Cluster-34747.5	6.42	8.67	7.26	6.37	6.72	5.32
	Cluster-34747.6	1.08	0.34	0.2	1.89	1.89	1.73
	Cluster-34747.7	0.47	0.93	0.26	0.65	1.43	0.63
	Cluster-34747.8	2.52	3.88	1.45	0	0	0
	Cluster-34777.1	16.23	13.93	7.62	35.03	38.63	29.76
	Cluster-34777.2	19.45	11.5	6.17	33.13	32.38	29.34
	Cluster-34817.0	2.77	1.76	4.28	0.27	0.71	0.8
	Cluster-34819.0	32.47	33.84	29.01	34.85	33.34	33.41
	Cluster-34819.1	5.46	8.63	5.18	6.83	6.15	7.97
	Cluster-34838.0	5.18	6.13	5.61	3.28	1.95	2.03
	Cluster-34850.0	0	0	0	10.3	12.68	14.65
	Cluster-34850.1	4.33	3.86	3.53	2.43	2.74	1.95
	Cluster-34857.1	0.25	0.99	0	1.25	0.86	0.4
	Cluster-34857.2	10.91	11.03	7	1.2	1.78	0.87
	Cluster-34870.0	9.07	7.4	10.44	3.5	1.81	6.83
	Cluster-34870.1	213.86	207.19	184.98	82.55	111.58	85.34
	Cluster-34872.0	0.37	1.76	2.05	2.08	0.57	0.6
	Cluster-34893.0	29.42	30.56	20.48	60.68	56.59	60.33
	Cluster-34922.0	14.79	14.91	17.31	9.54	7.97	8.68
	Cluster-34927.0	23.85	22.83	24.9	12.02	10.58	11
	Cluster-34929.0	30.47	29.5	29.43	40.36	32.95	36.73
	Cluster-34939.0	1.1	0.79	0.39	1.57	1.72	2
	Cluster-34940.0	14.19	13.33	16.82	21.66	19.8	20.56
	Cluster-34966.0	1.86	1.7	1.14	0.21	0.04	0.15
	Cluster-350.21	0.86	3.47	0	8.7	3.75	5.85
	Cluster-35011.0	3.72	2.17	2.66	5.29	5.72	4.2
	Cluster-35065.0	3.41	4.35	3.72	0.43	0.12	0.24
	Cluster-35076.0	31.08	34.7	21.36	53.16	56.5	51.77
	Cluster-35079.3	5.87	4.35	3.44	66.4	54.57	63.97
	Cluster-35079.4	0	0	0	4.17	5.76	4.47
	Cluster-35114.0	11.25	8.72	8.41	14.26	16.02	14.28
	Cluster-35121.0	2.47	1.11	2.14	2.18	2.42	0.55
	Cluster-35129.0	21.58	18.66	10.83	25.03	24.98	24.32
	Cluster-35145.0	9.76	8.73	6.1	11.81	12.5	10.31
	Cluster-35162.0	5.33	7.83	6.32	0.21	0	0.18
	Cluster-35162.1	14.85	16.81	17.52	12.45	12.46	17.12
	Cluster-35225.0	1.58	1.17	0.18	0.39	0.77	0.69
	Cluster-35233.0	57.21	60.14	69.21	156.28	128.18	145.47
	Cluster-35240.9	2.74	2.26	2.02	5.38	8.25	5.37
	Cluster-35313.0	56.4	63.64	65.93	59.25	56.57	53.9
	Cluster-35324.4	0	0	0	2.32	2.4	2.76
	Cluster-35334.0	59.02	66.98	89.02	54.7	47.5	49.66
	Cluster-35399.0	3.73	4.81	5.95	13.19	5.86	9.1
	Cluster-35410.0	1.3	1.08	0.06	0.54	0.38	0.12
	Cluster-35422.0	11.79	8.61	8.13	20.41	22.43	21.69
	Cluster-35422.1	0.47	1.98	1.02	8.96	7.12	8.61
	Cluster-35431.7	2.03	2.38	1.12	1.01	2.25	1.97
	Cluster-35441.0	26.8	27.44	42.38	33.66	22.15	29.76
	Cluster-35441.1	0.49	0.35	0.05	10.52	4.34	7.18
	Cluster-35441.2	1.01	0.7	0.54	5.8	5.77	5.36
	Cluster-35480.0	0.53	0	0.17	1.93	1.63	1.05
	Cluster-35523.0	33.49	30.16	50.55	117.27	49.1	68.8
	Cluster-35564.0	12.65	8.69	7.26	30.94	28.81	34.31
	Cluster-35671.0	10.47	10.08	6.26	12.22	10.37	13.74
	Cluster-35675.0	26.39	21.04	18.89	36.43	31.05	32.28
	Cluster-35675.1	197.01	206.88	214.69	275.63	289.02	299.17
	Cluster-35679.0	3.67	3.75	4.21	0.56	0	0.35
	Cluster-35679.1	0.86	0	0.77	1.51	1.4	1.25
	Cluster-35679.2	2.88	3.48	1.72	0	0	0
	Cluster-35679.3	0	0	0	1.96	2.74	2.55
	Cluster-35679.4	0.69	0.87	0.66	1.09	0	0.23
	Cluster-35679.5	0	0.08	0	0.98	1.59	0.7
	Cluster-35679.6	1.83	2.09	1.64	1.98	1.02	0.93
	Cluster-35679.7	3.91	1.9	3.98	5.4	4.87	4.55
	Cluster-35679.8	0	0	0	3.49	3.66	4.92
	Cluster-35701.0	8.84	8	8.27	13.71	13.16	12.99
	Cluster-35709.0	2.33	2.36	1.52	9.05	11.42	8.08
	Cluster-35714.0	4.88	5.71	1.63	5.54	5.65	5.59
	Cluster-35761.0	4.61	9.65	8.84	4.18	2.41	3.62
	Cluster-35794.0	1.23	0.77	1.14	1.83	1.22	1.32
	Cluster-35812.0	3.31	3.21	1.9	2.48	2.33	1.78
	Cluster-35835.1	0	0	0	3.49	2.68	1.08
	Cluster-35863.0	18.65	21.77	10.66	61.96	48.63	65.94
	Cluster-35864.0	98.66	99.04	101.86	149.72	152.62	146.4
	Cluster-36047.0	3.01	2.6	2.11	5.31	5.17	6.15
	Cluster-36088.0	0.81	1.09	0.65	2.08	2.63	2.7
	Cluster-36129.0	17.81	17.55	17.42	17.75	20.36	20.19
	Cluster-36134.0	4.33	2.5	1.92	4.93	6.39	5.36
	Cluster-36146.0	0.7	0.9	1.18	2.63	2.2	1.69
	Cluster-36150.0	12.29	7.45	10.56	10.81	4.61	9.59
	Cluster-36168.2	13.41	7.99	11.77	24.75	12.61	20.95
	Cluster-36182.1	90.1	35.25	20.04	34.21	28.7	27.19
	Cluster-36182.10	8.04	9.55	5.26	5.18	4.07	3.65
	Cluster-36182.2	5.52	4.21	4.35	1.72	0.79	1.7
	Cluster-36279.0	1.5	1.49	1.8	3.81	2.06	2.59
	Cluster-36280.0	5.93	4.91	3.91	5.56	6.59	5.21
	Cluster-36316.0	0.53	0.72	0.45	0.79	0.98	0.47
	Cluster-36316.1	8.1	9.26	7.29	13.97	14.66	11.32
	Cluster-36316.2	1.72	1.21	1.33	2.02	1.36	0.77
	Cluster-36380.0	89.4	83.59	108.8	69.37	71.12	68.07
	Cluster-36412.0	7.92	7.3	5.88	31.58	32.92	37.84
	Cluster-36412.1	2.32	3.37	1.48	4.09	3.7	2.43
	Cluster-36412.2	0	0	0	2.84	1.74	3.45
	Cluster-36420.0	1.65	1.49	1.86	1.71	1.47	1.73
	Cluster-36422.0	0.51	0.32	0.19	1.33	1.64	1.06
	Cluster-36448.0	0	0	0	1.63	2.1	2.94
	Cluster-36448.1	2.24	2.85	1.83	0.78	0.49	1.48
	Cluster-36462.0	28.13	54.9	46.29	0	1.93	1.72
	Cluster-36510.0	82.65	91.84	99.27	45.44	50.5	44.48
	Cluster-36537.0	18.47	15.16	10.26	31.71	33.9	35.71
	Cluster-36537.1	14.67	11.15	10.04	20.53	21.91	21.19
	Cluster-36583.2	0	0	0	4.81	6.76	5.57
	Cluster-36635.2	1.98	2.38	0.52	1.11	2.15	0.13
	Cluster-36635.3	0.87	1.28	1.05	3.96	4.08	6.81
	Cluster-36635.6	74.25	86.19	94.45	60.7	61.67	61.16
	Cluster-36650.4	11.49	5.89	5.21	15.56	14.76	28.41
	Cluster-36653.0	17.4	12.93	19.95	7.24	7.21	5.59
	Cluster-36681.0	1.02	1.39	0.52	2.13	1.84	2
	Cluster-36686.0	54.59	62.6	63.95	27.72	27.04	25.1
	Cluster-36686.1	2.1	1.81	0.94	21.27	16.32	14.82
	Cluster-36720.1	6.01	6.74	4.17	6.52	7.77	7.2
	Cluster-36796.0	4.01	3.55	3.44	4.59	3.56	3.58
	Cluster-36834.0	6.41	6.36	3.52	2.47	2.43	2.33
	Cluster-36864.9	0.17	0.43	0.11	1.47	2.61	1.95
	Cluster-36880.0	7.79	7.05	2.79	7.85	7.99	5.83
	Cluster-36881.0	48.32	41.06	35.9	27.7	33.49	30.41
	Cluster-36885.0	9.5	7.81	15.96	2.67	10.85	4.34
	Cluster-36885.1	2.78	3.24	4.44	2.39	2.42	2.83
	Cluster-36885.2	2.28	1.19	0	5.24	4.17	2.15
	Cluster-36885.3	0	0	0	0.83	1.32	2.35
	Cluster-36885.4	0.36	0.54	0	0.71	0.52	0.25
	Cluster-36885.5	1.13	0.76	0.77	1.25	1.37	1.96
	Cluster-36885.6	2.78	3.5	3.72	2.03	2	2.58
	Cluster-3698.1	4.6	5.59	5.73	3.48	3.9	2.27
	Cluster-37005.0	0	0.49	0.72	0	0.51	1.56
	Cluster-37005.1	0.14	0.24	0.36	1.02	0.75	1.42
	Cluster-37005.4	0.74	1.16	1.49	3.12	1.21	3.45
	Cluster-37005.5	0.76	0.24	0.51	1.23	0.53	0.2
	Cluster-37005.6	0.79	0.5	0	1.93	1.63	0.56
	Cluster-37051.0	7.62	7.59	5.46	9.74	8.4	8
	Cluster-37101.1	2.46	0.58	0.38	3.08	1.56	0
	Cluster-37101.2	6.24	6.4	7.41	10.69	11.9	10.53
	Cluster-37101.3	0	0	0.28	2.16	3.04	1.72
	Cluster-37101.4	0.08	0	0.22	4.11	4.86	2.67
	Cluster-37101.5	1.68	2.61	2.38	0.2	0	1.28
	Cluster-37133.0	4.29	1.43	0	10.03	13.67	8.94
	Cluster-37161.4	8.88	7.46	5.03	0	0	0
	Cluster-37161.5	0.53	1.89	0.42	1.74	1.7	1.12
	Cluster-37164.0	1.95	1.68	1.41	0.07	0.07	0.1
	Cluster-37192.1	3.23	1.56	0.15	2.5	5.09	5.16
	Cluster-37195.0	1.12	1.84	0.94	0.83	1.49	1.28
	Cluster-37195.1	44.56	48.1	44.35	12.65	14.62	17.49
	Cluster-37195.2	12.3	10.06	6.3	9.69	10.74	5.07
	Cluster-37195.3	47.85	48.15	43.46	30.14	32.3	36.82
	Cluster-37195.4	0.71	0.27	0.72	0	0	0
	Cluster-37205.0	22.49	26.83	31.01	16.12	12.72	15.96
	Cluster-37205.1	12.61	11.92	10.52	17.71	16.57	18.81
	Cluster-37205.2	0.53	0.6	0.51	7.01	8.6	5.29
	Cluster-37241.0	5.93	6.77	1.2	2.82	4.3	2.29
	Cluster-37263.0	43.35	33.66	35.12	15.35	14.65	14.97
	Cluster-37263.1	15.86	10.5	11.82	8.38	7.64	7.21
	Cluster-37263.2	0	0.19	0.51	5.83	3.93	6.35
	Cluster-37315.0	7.46	7.94	3.57	7.41	6.6	5.73
	Cluster-37315.1	3.38	4.24	2.71	12.5	12.4	10.89
	Cluster-37364.0	5.25	5	1.79	6.3	7.37	6.47
	Cluster-37403.0	34.67	36.26	28.79	53.67	45.99	53.74
	Cluster-37467.1	12.85	7.97	3.22	27.07	45.88	38.53
	Cluster-37558.0	6.48	7.24	6.47	5.77	6.04	5.69
	Cluster-37567.0	55.59	54.62	60.18	51.76	42.73	45.16
	Cluster-37597.0	0.2	0.32	1.36	4.07	0.77	3.11
	Cluster-37642.0	3.41	3.6	3.83	8.9	4.08	4.94
	Cluster-37642.2	0.8	0.74	1.47	5.94	3.28	3.48
	Cluster-37677.1	4	3.12	3.75	5.44	3.49	4.81
	Cluster-37677.2	8.71	9.03	4.67	3.64	5.03	4.79
	Cluster-37682.1	12.06	12.85	11.22	12.59	11.93	15.9
	Cluster-37686.1	100.89	90.87	96.82	87.2	68.34	65.72
	Cluster-37686.10	7241.37	6570.18	7468.37	7220.13	8656.72	7461.33
	Cluster-37686.11	122.08	143.86	249.83	146.31	106.72	181.93
	Cluster-37686.2	164.25	104.93	127.42	144.86	97.32	140.7
	Cluster-37686.4	1035.4	992.9	1094.46	1274.51	1247.64	1201.97
	Cluster-37686.5	661.84	561.58	603.71	869.41	802.23	925.32
	Cluster-37686.6	104.71	183.32	174.12	135.2	74.36	119.99
	Cluster-37686.7	89.31	62.85	62.59	102.89	73.48	94.61
	Cluster-37686.9	4000.19	3200.13	3655.13	3242.44	3729.73	3111.95
	Cluster-37726.0	5.54	5.47	3.93	9.45	9.43	8.11
	Cluster-37762.0	17.7	17.09	16.83	28.71	24.75	26.74
	Cluster-37785.0	38.22	45.32	45.93	51.45	50.33	49.83
	Cluster-37788.0	1.18	1.28	3.1	0.59	0.22	0.13
	Cluster-37788.2	8.68	13.7	14.48	16.62	16.36	24.07
	Cluster-37792.1	6.97	6.92	4.95	15.76	14.66	17.55
	Cluster-37792.2	9.56	8.16	4.86	18.51	12.47	14.79
	Cluster-37829.0	63.71	70.35	67.1	32.21	35.91	28.16
	Cluster-37829.1	12.71	14.26	18.31	1.12	0.41	1.35
	Cluster-37829.3	2.74	2.78	0	1.38	0.36	0.78
	Cluster-37829.5	1.76	1.06	0.41	1.31	1.17	2.2
	Cluster-37858.0	1.4	0.11	2.76	2.87	1.98	0.29
	Cluster-37876.0	1.2	0.95	1.23	15.1	13.69	12.55
	Cluster-37876.1	19.84	19.45	13.49	26.57	24.9	25.51
	Cluster-37901.0	7.76	9.33	5.63	6.9	4.12	5.28
	Cluster-37902.0	49.11	46.96	52.05	40.87	38.59	40.86
	Cluster-37904.0	3.63	2.42	2.41	5.52	4.07	4.04
	Cluster-37905.0	5.47	6.5	9.68	4.37	2.83	1.92
	Cluster-37960.0	5.98	8.85	8.72	17	23.21	15.45
	Cluster-37960.1	18.38	21.03	16.35	9.26	9.71	6.5
	Cluster-37976.0	9.5	9.37	7.05	21.45	20.23	21.99
	Cluster-37976.1	5.02	2.35	3.09	8.9	6.27	7.55
	Cluster-38009.0	0.9	0.96	0.69	0	0	0
	Cluster-38009.1	5.89	4.68	6.42	0.97	0.32	1.75
	Cluster-38009.2	0	0	0	2.53	3.19	2.88
	Cluster-38009.3	4.32	6.14	5.55	6.05	6.14	6.17
	Cluster-38063.5	2.11	4.54	2.88	13.26	24.66	20.33
	Cluster-38089.0	29.81	36.41	33.27	36.11	37.89	37.46
	Cluster-38089.1	21.35	19.72	11.39	42.85	42.79	43.61
	Cluster-38093.0	5.36	9.86	3.72	0	0	0
	Cluster-38103.0	7.31	6.66	6.33	9.1	8.14	7
	Cluster-38114.1	17.45	14.22	12.35	14.65	15.2	15.6
	Cluster-38121.0	1.01	0.71	0.93	1.42	0.85	2.49
	Cluster-38174.0	0.74	1.22	0.22	0.53	0.91	0.13
	Cluster-38210.0	47.39	38.21	30.36	126.27	144.37	135.18
	Cluster-38210.1	32.36	24.88	17.38	35.26	32.05	29.75
	Cluster-38210.2	0	0	0	19.13	19.1	23.11
	Cluster-38210.3	6.74	5.22	1.44	0	0	0
	Cluster-38220.0	0	0	0	0	1.15	11.98
	Cluster-38220.1	11.08	11.09	10.5	15.58	16.52	3.93
	Cluster-38220.2	9.76	9.02	4.97	0	0	0
	Cluster-38220.3	31.72	33.11	29.2	47.41	52.07	54.24
	Cluster-38252.0	2.68	2.28	1.22	1.53	3.76	2.35
	Cluster-38307.0	7.1	8.61	7.16	2.09	1.45	1.82
	Cluster-38313.0	23.36	25.46	21.87	21.42	26.91	28.18
	Cluster-38343.0	2.78	4.29	0.74	9.12	11.05	13.27
	Cluster-38343.1	34.33	41.56	12.48	173.61	169.21	177.96
	Cluster-38343.2	0	0	0	15.12	10.77	22.45
	Cluster-38343.3	293.81	285.77	276.15	356.19	389.2	353.78
	Cluster-38351.0	6.63	5.13	5.58	11.69	20.28	15.75
	Cluster-38351.1	30.78	29.32	29.41	13.54	14.19	10.68
	Cluster-38355.0	4.61	3.66	2.94	79.4	43.94	58.32
	Cluster-38378.0	6.58	9.15	6.38	2.69	5.26	4.95
	Cluster-38378.1	41.4	47.47	58.88	31.64	21.41	23.77
	Cluster-38378.2	20.99	25.43	29.44	13.57	12.85	11.18
	Cluster-38378.3	8.18	9.43	10.65	5.46	4.68	4.15
	Cluster-38378.4	7.81	11.22	11.27	3.61	6.1	4.72
	Cluster-38378.5	1.5	2.68	1.22	3.5	2.67	1.61
	Cluster-38444.0	264.35	234.37	179.78	384.09	311.96	335.71
	Cluster-38444.1	176.49	192.19	104.41	0	0	0
	Cluster-38444.2	368.79	381.51	313.36	462.86	456.4	452.92
	Cluster-38444.3	6.93	8.34	3.71	4.02	4.95	2.49
	Cluster-38483.0	9.28	11.82	10.36	18.48	11.22	14.89
	Cluster-38485.1	6.83	5.93	3.76	8.67	10.68	7.41
	Cluster-38485.2	10.07	12.32	7.49	17.52	13.5	16.84
	Cluster-38539.3	0.67	0.81	0.65	1.04	1.02	0.89
	Cluster-38551.0	14	15.16	14.53	12.6	10.71	13.25
	Cluster-38577.0	44.49	41.45	40.49	79.85	67.2	76.27
	Cluster-38587.1	10.77	15.26	8.64	8.41	10.05	9.93
	Cluster-38587.3	2.56	1.7	0.31	0.57	0.74	0.75
	Cluster-38587.4	2.82	4.15	3.99	2.2	0.73	0.71
	Cluster-38587.5	0.43	0.32	0	1.63	1.04	0.99
	Cluster-38587.7	0	0.69	1.38	0.38	1.51	0.03
	Cluster-38592.0	0.3	0.24	0.17	1.61	1.32	0.76
	Cluster-38627.0	3	4.15	3.99	0	0	0
	Cluster-38627.1	0.06	0.06	0	4.49	0.82	1.83
	Cluster-38653.0	3.69	4.6	9.03	16.16	15.98	17.24
	Cluster-38653.1	60.87	60.47	67.3	26.31	22.48	21.23
	Cluster-38653.2	17.67	10.38	18.22	199.8	216.51	220.36
	Cluster-38653.3	6.08	5.29	2.16	0.78	0.57	1.25
	Cluster-38719.0	18.33	18.4	21.97	12.06	14.12	16
	Cluster-38719.1	0.27	0.78	0.85	13.85	9.74	6.8
	Cluster-38739.0	29.07	25.37	24.01	18.18	18.64	18.32
	Cluster-38773.13	18.77	25.35	9.94	27.85	36.19	15.73
	Cluster-38773.14	9.6	8.21	5.89	23.91	33.08	25.71
	Cluster-38782.0	12.29	11.27	9.72	33.37	30.45	32.07
	Cluster-38826.11	3.51	2.13	1.56	3.29	3.18	2.08
	Cluster-38826.13	0.7	1.54	0	2.31	2.19	0.89
	Cluster-38826.4	1.55	2.62	0.83	0	0	0
	Cluster-38826.5	2.07	0.7	1.36	0	0	0
	Cluster-38826.7	1.1	1.42	0	4.87	6.2	5.48
	Cluster-38826.8	1.78	1.79	1.84	0.36	0	0.21
	Cluster-38826.9	2.5	3.3	2.65	1.24	1.76	1.49
	Cluster-38856.0	16.99	10.05	10.01	43.18	40.17	40.56
	Cluster-38870.1	10.71	13.92	11.52	24.28	32.74	27.24
	Cluster-38870.2	12.7	12.9	8.4	3.63	4.61	2.89
	Cluster-38887.0	1.04	0.6	0.35	3.85	3.36	4.33
	Cluster-38909.0	0.79	0.96	1.05	0	1.22	0
	Cluster-38909.1	4.91	2.22	3.48	0.34	0.54	0.28
	Cluster-38909.2	0.92	1.6	0.6	0.3	0.35	0.16
	Cluster-38909.3	4.86	6.31	2.73	0	0	0.6
	Cluster-38909.4	1.83	3.88	0.13	1.08	2.29	2.32
	Cluster-38909.5	2.88	0.48	1.51	0.37	0.14	0.31
	Cluster-38927.0	15.88	13.4	13.33	21.05	21.27	20.97
	Cluster-38927.1	22.54	20.8	16.28	53.38	41.35	47.11
	Cluster-38938.0	34.6	36.55	46.72	21.17	19.1	18.66
	Cluster-38938.1	9.86	10.33	12.78	5.59	6.71	7.06
	Cluster-38938.2	24.21	24.12	35.63	14.64	13.54	13.35
	Cluster-38938.3	1.54	1.34	1.5	1.95	1	0.58
	Cluster-38938.4	28.97	29.82	36.22	19.98	20.82	20.28
	Cluster-38945.0	8.83	6.48	2.86	9.48	9.22	8.03
	Cluster-38945.1	4.87	3.04	2	8.39	4.98	13.14
	Cluster-38945.2	37.23	21.15	31.9	55.5	50.76	55.78
	Cluster-38945.3	4.75	6.37	3.76	16.07	20.09	16.32
	Cluster-39002.0	735.9	683.93	777.94	617.16	596.19	673.51
	Cluster-39002.1	33.16	35.44	34.68	158.73	121.41	172.95
	Cluster-39035.0	16.51	11.54	5.36	0	0	0.61
	Cluster-39055.0	0.07	0	0.04	1.36	1.14	1.14
	Cluster-39055.1	2.28	1.53	1.88	14.08	15.4	12.05
	Cluster-39055.2	10.07	10.93	8.43	35.08	41.42	41.07
	Cluster-39055.3	5.87	6.44	2.88	33.8	43.29	41.84
	Cluster-39055.4	2.05	2.15	0	1.83	1.15	0.72
	Cluster-39077.0	11.52	7.08	5.71	17.28	15.15	17.1
	Cluster-39100.0	6.35	5.64	0.98	14.05	21.73	21.66
	Cluster-39127.0	6.4	6.35	4.14	12.23	8.84	10.48
	Cluster-39127.1	7.91	7.81	8.68	0.69	2.45	1.77
	Cluster-3915.7	3.76	3.78	1.56	1.61	1.49	2.16
	Cluster-39224.0	23.14	22.66	19.34	10.56	11.34	9.59
	Cluster-39245.0	1.23	1.4	1.17	5.01	4.6	4.72
	Cluster-39248.0	0	0	0	22.99	26.98	28.21
	Cluster-39258.0	1.28	1.19	1.64	5.21	5.22	3.27
	Cluster-39320.0	7.64	6.09	4.62	13.69	10.81	11.16
	Cluster-39320.1	5.91	7.46	5.41	16.75	10.88	12.83
	Cluster-39324.0	2.55	1.96	1.57	3.6	3.3	2.47
	Cluster-39324.1	8.78	7.89	8.35	5.38	5.59	5.18
	Cluster-39329.0	0.67	0.21	0.71	1.97	1.65	1.25
	Cluster-39398.0	11.38	12.02	7.88	10.37	8.74	13.01
	Cluster-39404.0	0.63	0.59	0.37	2.28	2.09	1.47
	Cluster-39404.1	24.71	26.21	25.04	0	0	0
	Cluster-39404.2	1.83	0.84	0	0	0	0
	Cluster-39404.3	0	0	0	31.87	33.08	34.24
	Cluster-39404.5	2.33	3.05	0.41	7.32	8.75	5.65
	Cluster-39433.0	3.95	3.29	1.17	1.88	1.31	2.91
	Cluster-39433.1	1.78	3.9	2.51	3.54	3.78	3.13
	Cluster-39433.2	39.19	43.11	47.19	60.64	53.01	53.27
	Cluster-39438.0	3.83	3.13	2.19	3.76	3.78	3.97
	Cluster-39457.0	47.96	43.79	51.86	27.53	26.66	24.13
	Cluster-39536.0	5.13	4.67	7.19	11.19	11.21	5.69
	Cluster-39536.1	37.17	25.17	24.72	80.02	73.62	48.96
	Cluster-39549.0	19.12	17.33	25.77	22.04	17.05	17.46
	Cluster-39557.1	59.68	69.05	62.51	18.45	20.48	17.94
	Cluster-39557.2	5.88	6.4	4.51	12.69	14.16	13.1
	Cluster-39576.0	6.35	6.14	2.93	13.22	14.67	15.73
	Cluster-39667.0	35.79	36.21	50.3	21.55	23.16	21.01
	Cluster-39680.0	4.62	5.73	4.56	3.55	5.52	3.44
	Cluster-39698.0	0	0	0	14.66	12.59	13.68
	Cluster-39698.1	39.9	43.96	51.11	10.87	9.45	9.04
	Cluster-39708.0	0.61	0.74	1.07	5.49	2.13	3.71
	Cluster-39718.11	26.6	32.73	31.51	45.61	56.67	42.62
	Cluster-39718.7	26.07	25.22	25.83	44.24	33.03	39.78
	Cluster-39740.0	5.43	5.54	5.31	6.28	5.36	4.83
	Cluster-39786.1	1.11	1.11	1.05	1.71	1.73	1.28
	Cluster-39786.4	1.38	0.98	0.94	2.05	2.07	1.46
	Cluster-39786.5	1.16	1.66	0.48	1.3	1.57	1.29
	Cluster-39786.6	1.15	1.78	0.66	1.32	1.75	1.25
	Cluster-39786.7	2.81	2.35	1.19	3.7	3.67	2.99
	Cluster-3985.1	14.89	14.13	18.24	18.69	13.16	12.5
	Cluster-39865.2	1.57	1.53	0.64	2.28	1.95	2.43
	Cluster-39865.5	2.34	2.15	3.5	0	0	0
	Cluster-39943.0	2.84	2.84	1.81	4.18	4.98	4.57
	Cluster-40004.0	60.37	47.78	43.5	30.65	26.85	23.87
	Cluster-40049.16	0	0	0	0.37	0.79	0.74
	Cluster-40157.0	4.24	4.05	3.43	3.99	4.83	4.42
	Cluster-40188.0	3.45	3.3	2.62	6.68	6.99	6.67
	Cluster-40201.0	57.83	64.06	48.51	58.47	69.29	55.9
	Cluster-40204.0	2.37	3.56	2.77	2.41	1.28	2.03
	Cluster-40204.1	4.4	3.14	2.94	3.22	2.45	3.17
	Cluster-40204.2	1.53	3.55	6.6	0.9	1.63	0.21
	Cluster-40204.3	7.46	7.74	6.85	11.66	8.24	9.09
	Cluster-40204.4	18.05	22.52	16.87	27.53	26.48	28.25
	Cluster-40261.0	15.57	25.26	19.61	4.7	5.61	4.6
	Cluster-40332.0	7.13	7.24	4	16.09	12.63	14.16
	Cluster-40333.0	1.26	1.72	1.23	0.33	0.52	0.15
	Cluster-40445.0	0.3	0.1	0	6.64	8.22	8.68
	Cluster-40457.0	0.42	0.44	0.2	1.19	1.97	1.07
	Cluster-40469.0	11.32	14.3	17.7	14.9	15.21	13.42
	Cluster-40513.0	2.66	2.76	0.85	1.57	2.43	1.68
	Cluster-40607.0	3.44	3.5	2.77	0	0	0
	Cluster-40607.2	2.51	2.79	2.89	3.13	1.83	1.6
	Cluster-40624.0	1.46	0.41	2.54	3.21	2.62	1.02
	Cluster-40628.0	33.23	36.6	38.81	24.83	19.15	24.24
	Cluster-40641.0	2.9	2.02	1.79	2.54	2.74	2.5
	Cluster-40641.1	3.56	2.35	6.13	2.3	3.62	4.27
	Cluster-40682.0	6.92	8.69	6.83	3.55	3.09	3.04
	Cluster-40682.5	0	0	0	1.24	2.73	1.34
	Cluster-40682.7	0	0	0	8.2	8.23	7.15
	Cluster-40718.0	43.95	53.01	56.03	25.68	22.44	21.66
	Cluster-40721.0	0.32	0.05	2.31	6.56	2.96	7.62
	Cluster-4074.0	0	0	0	1.37	1.52	1.4
	Cluster-40764.0	1.14	1.4	1.05	1.29	1.55	0.83
	Cluster-40764.1	9.68	9.07	6.89	8.52	9.42	9.19
	Cluster-40764.2	2.66	2.63	1.56	2.12	1.48	0.45
	Cluster-40764.4	4.95	0.48	3.49	7.19	4.09	6.46
	Cluster-40770.0	0.17	0.82	0	4.74	2.17	2.91
	Cluster-40796.0	0.51	0.42	0.02	2.41	3.59	1.68
	Cluster-40800.1	0.47	1.22	0.76	2.15	2.34	2.1
	Cluster-40800.2	3.04	3.43	2.88	0.79	1.49	2.18
	Cluster-40800.3	3.74	3.95	0.98	15.64	12.7	18.7
	Cluster-40800.4	435.12	494.99	587.61	111.03	114.84	123.57
	Cluster-40800.6	1.88	1.42	1.59	16.21	19.11	15.84
	Cluster-40800.7	10.42	7.43	4.96	15.3	10.67	14.18
	Cluster-40835.0	1.86	1.54	0	1.05	1.53	0.89
	Cluster-40835.1	0.43	0.75	1.12	0.78	0.21	0.08
	Cluster-40835.2	23.67	27.45	20.26	19.25	24.13	22.72
	Cluster-40836.2	0	0	0	1.01	1.35	1.61
	Cluster-40836.3	39.49	50.34	39.41	25.25	22.29	23.77
	Cluster-40890.0	0.66	0.78	0.52	0.77	0.74	0.54
	Cluster-40902.0	17.26	15.43	16.55	28.32	22.68	24.98
	Cluster-40915.0	1.62	2.28	0.73	0	0	0
	Cluster-40950.0	0.44	0.33	0.54	1.33	1.19	0.91
	Cluster-40976.0	6.27	7.52	7.2	5.05	3.57	4.31
	Cluster-41029.1	4.02	6.7	3.54	0	0	0
	Cluster-41029.10	0.58	0.17	0.39	0.61	0.77	0.87
	Cluster-41029.11	2.37	1.05	1.45	1.95	2.41	1.03
	Cluster-41029.3	1.17	0.09	1.02	0.78	0.66	1.38
	Cluster-41029.4	1.35	0.84	0.77	2.07	2.51	0.4
	Cluster-41029.5	1.11	1.98	1.17	13.19	9.62	9.91
	Cluster-41029.6	0	0	0	6.26	10.04	7.6
	Cluster-41029.8	0	0	0	2.24	0.66	1.07
	Cluster-41029.9	0.56	0.33	0	3.24	1.43	2.55
	Cluster-41052.0	1.65	1.38	1.66	4.69	5.45	2.69
	Cluster-41132.0	2.98	5.83	2.13	19.85	14.88	18.56
	Cluster-41133.0	8.61	7.56	4.48	3.76	4.95	3.31
	Cluster-41133.1	1.27	1.27	2.09	3.14	1.3	2.03
	Cluster-41138.0	0.61	1.11	0.8	1.38	1.37	1.46
	Cluster-41138.4	0	0	0	7.2	10.23	6.86
	Cluster-41183.1	44.75	45.15	48.46	59.1	54.23	57.65
	Cluster-41183.2	0	0.31	0	582.47	633.64	542.97
	Cluster-41183.3	640.74	645.03	629.04	374.29	359.08	331.63
	Cluster-41183.4	46.08	53.65	35.61	0	0	0
	Cluster-41226.0	1.27	0.83	1.01	1.72	0	0.72
	Cluster-41226.1	10.73	7.63	8.33	7.34	8.94	8.78
	Cluster-41226.2	5.14	3.33	5.61	8.94	10.23	11.58
	Cluster-41254.0	1.56	2.02	1.85	1.19	1.33	1.48
	Cluster-41270.1	10.27	10.75	3.64	9.41	9.73	9.27
	Cluster-41270.3	71.46	79.87	106.95	38.19	27.33	33.37
	Cluster-41270.5	8.19	9.59	3.86	0	0	0
	Cluster-41283.0	30.09	15.38	4.94	24.32	27.46	25.4
	Cluster-41314.0	36.27	32.15	27.28	40.59	51.71	39.56
	Cluster-41327.1	0	0	0	3.77	2.66	3
	Cluster-41327.2	0	0	0	16.69	12.96	18.54
	Cluster-41327.3	0	0.23	0	21.85	23.55	23.08
	Cluster-41327.4	2.49	2.05	0.48	0.98	1.52	1.86
	Cluster-41327.5	2.16	2.01	1.83	0.3	0.57	0
	Cluster-41327.6	10.47	15.18	6.9	6.07	5.8	4.59
	Cluster-41327.8	108.52	114.41	130.92	39.76	36.8	39.12
	Cluster-41340.0	1.12	0.62	0	16.11	20.74	20.38
	Cluster-41340.2	0.2	0.22	0	6.02	4.32	7.74
	Cluster-41340.3	0.26	0	0	1.48	1.16	0.41
	Cluster-41340.4	1.77	1.02	0	28.06	20.07	19.92
	Cluster-41340.6	2.96	1.51	0.66	53.39	59.23	48.96
	Cluster-41340.7	0	0.24	0	0.33	1.36	1.93
	Cluster-41340.8	0	0.52	0.42	2.32	4.74	1.15
	Cluster-41363.0	0.8	0.21	0.62	2.44	2.59	1.86
	Cluster-41414.0	1.42	3.38	4.02	0	0.15	0
	Cluster-41414.1	0	0	0	7.75	6.92	8.48
	Cluster-41414.2	13.53	13.6	15.48	24.38	26.33	22.36
	Cluster-41414.3	93.05	80.43	114.76	6.98	5	5.37
	Cluster-41414.5	1.22	0.09	0.13	13.91	12.45	10.54
	Cluster-41414.6	60.06	59.82	75.09	12.99	9.76	12.32
	Cluster-41470.1	21.63	24.57	29.61	11.84	10.3	13.32
	Cluster-41470.3	18.97	17.1	22.72	18.92	15.61	16.81
	Cluster-41473.0	6.73	8.74	6.74	13.66	10.41	7.82
	Cluster-41479.0	74.76	64.34	55.71	164.63	134.47	154.55
	Cluster-41479.1	0.89	0	0	6.73	12.49	7.66
	Cluster-41479.2	41.28	35.74	39.3	158.65	153.87	150.3
	Cluster-41479.3	0.53	0.96	0.57	1.28	1.13	0.89
	Cluster-41514.0	11.96	9.99	5.29	18.78	20.91	18.72
	Cluster-41514.2	8.98	11.4	7.3	21.15	21.35	21.98
	Cluster-41519.1	30.15	24.06	10.82	6.37	7.19	6.83
	Cluster-41521.0	1	1.42	0.98	1.63	2.27	1.82
	Cluster-41540.0	0	0.05	0	1.64	1.23	0.95
	Cluster-41540.3	8.06	9.83	4.9	3.49	4.08	5.22
	Cluster-41588.0	2.7	3.73	2.62	6.47	5.18	5.45
	Cluster-41606.2	45.65	31.41	28.85	112.79	115.71	108.54
	Cluster-41606.3	4.87	6.5	2.84	0	0	0
	Cluster-41606.4	90.78	82.05	77.1	279.31	315.09	274.25
	Cluster-41620.0	11.85	10.72	9.62	4.86	4.12	1.9
	Cluster-41620.1	3.37	3.91	2.7	0	0	0
	Cluster-41620.3	1.63	8.01	3.97	7.29	7.36	5.93
	Cluster-41620.4	0	0	0	1.51	2.05	1.2
	Cluster-41620.6	4.87	3.29	3.5	2.84	3.94	2.56
	Cluster-41620.7	0.26	0.52	0.58	0.18	0.09	0.09
	Cluster-41620.8	1.31	1.06	0.93	0.71	1.12	1.02
	Cluster-41620.9	12.97	5.43	11.26	1.51	0	2.82
	Cluster-41624.0	0.04	0	0.25	0.29	0.96	0.67
	Cluster-41624.1	9.87	9.09	6.55	11.78	13.33	11.74
	Cluster-41678.0	2.31	5.89	11.24	7.34	3.5	2.05
	Cluster-41689.0	14.03	13.92	5.29	39.06	46.58	47.5
	Cluster-41747.0	30.92	0.4	1.93	6.51	5.28	11.48
	Cluster-41763.0	0.93	0.66	0.21	0.99	0.9	1.18
	Cluster-41772.13	8.94	10.4	6.56	37.48	30.28	31.4
	Cluster-41820.0	18.05	18.09	19.73	13.5	17.32	12.49
	Cluster-41820.1	2.23	1.4	2.1	0	0	0
	Cluster-41820.2	3.84	2.81	2.22	4.55	6.11	6.68
	Cluster-41828.0	1.61	1.51	1.4	3.61	4.15	5.52
	Cluster-41830.0	0.57	0.62	0.61	2.17	1.9	1.04
	Cluster-41836.0	7.42	7.99	4.22	7.67	6.74	6.41
	Cluster-41859.1	49.8	41.92	14.92	75.59	79.86	62.21
	Cluster-41902.0	1.85	2.17	1.25	23.32	13.43	18.52
	Cluster-41926.0	12.81	13.21	10.19	4.6	4.82	3.47
	Cluster-41982.0	0.12	0	0	2.51	3.67	2.53
	Cluster-41982.2	17.84	19.25	18.33	12.01	11.99	12.44
	Cluster-41993.0	0.74	0.91	2.16	1.55	0.62	3.07
	Cluster-42057.0	14.68	11.24	9.22	9.85	14.96	10.59
	Cluster-42111.0	25.73	25.83	34.12	42.99	17.99	24.8
	Cluster-42111.1	8.74	8.56	13.42	4.74	2.18	2.92
	Cluster-42129.0	8.86	11.65	11.11	3.03	3.33	0.63
	Cluster-42129.1	23.4	20.87	31.13	33.69	27.4	28.5
	Cluster-42162.0	12.3	14.23	15.69	30.89	19.68	36.23
	Cluster-42164.0	1.49	1.5	0.73	3.9	2.33	2.63
	Cluster-42176.0	80.19	88.26	106	83.91	86.81	80.43
	Cluster-42196.0	4.99	5.04	2.52	0.05	0.08	0.22
	Cluster-42196.1	3.33	4.34	3.8	4.08	3.74	4.24
	Cluster-42304.0	0.8	0.6	0.25	1.28	0.64	1.25
	Cluster-42304.1	4.44	1.86	1.64	6.17	6.12	6.7
	Cluster-42365.0	0.96	1.17	0.62	0.89	0.41	0.65
	Cluster-42365.2	0.57	0.79	0	0.3	0.51	0.12
	Cluster-42365.5	0	0.78	0.4	0.57	0.33	0.36
	Cluster-42365.7	4.97	6.04	1.69	3.32	2.88	2.73
	Cluster-42422.0	4.81	4.59	3.09	5.63	4.28	4.74
	Cluster-42423.1	1.73	0.64	1.1	3.32	3.08	0.85
	Cluster-42436.0	3.13	2.25	1.89	0	0	0
	Cluster-42472.1	0.39	0.46	0.94	0.78	0.33	1.07
	Cluster-42472.3	1.24	0.75	0.81	0.25	0.25	0.32
	Cluster-42472.4	1.37	1.39	0.73	0	0	0
	Cluster-42472.5	0.93	0.78	0.43	0.5	0	0.39
	Cluster-42472.6	0	0	0	1.84	2.33	2.06
	Cluster-42472.7	0.51	1.11	0	1.12	0.86	0.31
	Cluster-42485.1	0.2	0.14	0	2.26	1.84	1.9
	Cluster-42485.2	0.06	0.56	0.11	1.6	0.55	2.7
	Cluster-42485.3	0.72	0.63	0.67	0	0.16	0
	Cluster-42485.4	1.34	1.86	0.49	5.27	0.78	2.66
	Cluster-42485.5	0.11	0	0	2.1	2.35	0.95
	Cluster-42555.0	0.75	0.71	0	4.19	5.04	2.6
	Cluster-42555.1	10.15	9.59	12.48	3.54	3.86	2.81
	Cluster-42555.2	0	0	0	3.84	3.6	2.76
	Cluster-42591.0	19.11	19.08	14.15	22.6	24.14	21.59
	Cluster-42596.0	4.64	5.77	4.03	3.43	3.97	3.08
	Cluster-42625.0	8.11	7.81	6.79	14.55	15.55	20.46
	Cluster-42689.0	5.71	7.63	2.85	1.51	2.32	1.39
	Cluster-42705.0	0.71	0.81	0.69	0.93	0.91	0.35
	Cluster-42716.0	15.03	14.27	8.09	38.4	32	40.82
	Cluster-42720.0	6.2	10.66	3.24	2.78	4.49	0.96
	Cluster-42743.0	8.25	11.2	7.12	0.63	0.32	0.54
	Cluster-42743.1	18.34	19.34	12.53	38.67	37.36	36.61
	Cluster-42760.0	198.2	193.03	117.87	131.58	174.77	146.8
	Cluster-42833.0	1.41	0.69	1.04	2.59	2.44	1.17
	Cluster-42861.0	0.81	0.8	0.96	0	0	0
	Cluster-42861.1	0	0	0	4.92	5.27	2.74
	Cluster-42861.2	242.04	273.05	288.89	222.54	236.85	211.25
	Cluster-42925.0	10.75	10.99	6.72	22.2	24.5	18.19
	Cluster-42935.0	1.33	2.6	1.23	0.33	0.15	0.05
	Cluster-42939.0	9.14	6.78	4.6	3.27	4.52	3.45
	Cluster-42980.0	4.93	6.9	7.48	7.64	6.16	11.17
	Cluster-42982.0	5.84	5.08	3.21	10.59	12.82	11.84
	Cluster-43043.1	8.79	12.77	22.92	16.9	12.01	22.24
	Cluster-43043.3	0.6	0.29	0.38	58.66	46.97	53.1
	Cluster-43081.0	61.86	63.65	52.58	49.99	56.85	52.1
	Cluster-43081.1	30.99	32.49	27.93	63.46	65.03	61.56
	Cluster-43081.3	22.5	23.79	22.59	69.34	66.15	62.59
	Cluster-43081.4	0	0	0	11.15	8.35	3.1
	Cluster-43101.1	2.87	1.91	2.1	6.38	5.59	6.09
	Cluster-43121.2	1.75	1.64	0.63	2.07	0.9	2.03
	Cluster-43121.4	1.31	1.3	1.63	0	3.07	0
	Cluster-4315.1	0.91	1.2	0	10.06	5.61	6.36
	Cluster-4315.2	0	0	0	0.46	1.48	1.25
	Cluster-4315.3	0	0	0	1.61	2.42	3.85
	Cluster-4315.4	7.94	6.87	8.44	9.15	10.39	8.94
	Cluster-4315.5	52.7	43.15	30.39	20.15	36.58	16.91
	Cluster-4315.6	0.61	0.14	0.19	5.05	6.4	4.23
	Cluster-4315.8	4.83	4.33	2.88	11.07	12.06	11.22
	Cluster-43162.0	54.94	59.31	53.76	47.42	48.22	47.17
	Cluster-43179.0	0.45	0.25	0.19	4.12	6.76	2.02
	Cluster-43209.0	1.73	1.27	1.25	1.55	2.09	2.69
	Cluster-43230.0	434.65	432.74	560.89	978.66	986.97	1091.74
	Cluster-43230.1	15.33	9.89	14.48	160.67	164.84	144.95
	Cluster-43230.2	51.04	36.73	36.78	1.32	1.68	2.84
	Cluster-43230.3	5.55	19.44	12.41	0	0	45.78
	Cluster-43230.5	111.37	106.71	101.54	265.09	253.95	244.5
	Cluster-43230.6	52.82	52.03	43.26	123.48	111.15	114.77
	Cluster-43257.0	24.72	23.93	23.33	19.44	20.41	24.5
	Cluster-43263.1	156.98	166.16	152.44	148.23	135.32	140.13
	Cluster-43265.0	1.11	1.86	4.64	1.62	4.94	2.14
	Cluster-43331.0	4.95	4.41	3.98	3.19	3.91	2.82
	Cluster-43337.0	11.06	12.41	13.64	7.89	6.08	7.95
	Cluster-43341.0	3.51	7.35	5.16	0.84	1.03	1.84
	Cluster-43341.1	7.31	9.54	11.95	1.64	2.31	2.23
	Cluster-43350.0	28.86	30.85	12.4	12.64	13.3	13.26
	Cluster-43360.0	7.98	6.97	4.83	9.07	9.31	8.48
	Cluster-4337.11	0.67	2.53	2.01	0.38	0.76	1.64
	Cluster-4337.12	1.04	1.84	1.57	0	1.19	0
	Cluster-4337.16	0.72	2.14	0.92	3.55	2.86	2.56
	Cluster-4337.9	0.29	0.49	0.89	2.01	0	0.6
	Cluster-43378.0	2.12	1.79	1.53	0.69	0.51	1.11
	Cluster-43378.14	2.1	2.58	1.32	4.22	2.91	4.37
	Cluster-43378.3	2.03	1.81	1.34	0.07	0.21	0.13
	Cluster-43378.5	3.38	4.22	1.73	0	0	0
	Cluster-43378.6	2.2	3.87	1.68	0	0	0
	Cluster-43378.7	0	1.74	0.44	0	0	0
	Cluster-43378.9	2.56	1.05	1.53	0	0	0
	Cluster-43387.0	31.26	32.26	29.13	22.34	24.63	19.75
	Cluster-43406.1	0	0	0	0.55	1.22	1.17
	Cluster-43406.2	7.36	8.02	2.85	3.01	3.34	3.72
	Cluster-43406.3	9.29	7.69	7.11	1.12	0.45	0.76
	Cluster-43407.0	2.06	0.98	0.7	2.35	2.78	1.54
	Cluster-43431.1	22.54	26.52	25.82	14.86	16.38	17.11
	Cluster-43431.11	268.65	273.34	254.91	324.09	349.88	305.39
	Cluster-43431.2	2.28	0	0	0	1.17	1.5
	Cluster-43431.7	26.06	36.49	29.77	14.84	12.42	14.14
	Cluster-43440.4	49.75	54.94	58.97	65.13	64.44	60.98
	Cluster-43454.0	30.02	31.37	32.36	15.87	16.56	15.26
	Cluster-43462.0	3.99	2.78	1.16	3.79	2.76	3.57
	Cluster-43494.0	2.03	1.4	1.35	2.12	2.48	2.66
	Cluster-43538.5	15.34	9.19	9.26	0	0.36	0.09
	Cluster-43538.6	34.4	42.99	14.88	1.31	0.29	0
	Cluster-43550.0	16.74	21.62	1.33	10.13	14.56	15.61
	Cluster-43558.0	7.91	5.15	18.55	12.81	9.76	18.83
	Cluster-43581.0	5.3	6.02	5.75	7.26	7.05	5.79
	Cluster-43581.1	5.58	5.69	5.69	8.94	9.48	10.2
	Cluster-43582.1	21.79	25.6	9.57	2.18	6.1	8.1
	Cluster-43582.3	2.57	4.13	0.66	0	0	0
	Cluster-43582.4	16.6	21.01	18.09	10.62	7.93	6.89
	Cluster-43582.5	6.76	8.77	6.73	0.21	0.81	0.55
	Cluster-43582.6	27.34	26.54	25.7	9.8	9.28	7.85
	Cluster-43583.0	12.88	7.53	9.54	22.48	23.83	19.53
	Cluster-43583.5	0	0.45	0	0	0.83	1.07
	Cluster-43583.6	11.37	12.52	8.16	15.21	13.94	18.43
	Cluster-43583.7	3.5	3.71	2.66	0.08	0	0.49
	Cluster-43594.0	2.68	0.32	1.14	3.21	3.52	0
	Cluster-43594.1	3.82	3.82	4.43	2.81	3.12	2
	Cluster-43660.0	18.21	17.58	19.28	112.65	67.64	99.64
	Cluster-43667.1	1.36	0	0	64.28	54.9	60.94
	Cluster-43667.2	95.61	93.75	128.61	1.86	4.62	0
	Cluster-43667.5	2.98	0	0	7.58	13.48	10.69
	Cluster-43678.0	50.45	49.26	52.56	32.51	28.35	29.78
	Cluster-43692.0	5.56	2.11	1.63	2.47	1.85	2.92
	Cluster-43692.2	16.74	8.46	6.01	24.91	30.72	28.64
	Cluster-43756.0	0.39	0.12	1.02	1.35	1.43	0.72
	Cluster-43789.1	2.43	2.73	3.23	0.36	0.88	0.56
	Cluster-43789.2	7.51	8.44	7.53	4.96	4.9	4.58
	Cluster-43789.4	4.77	5.01	6.14	4.05	2.76	3.18
	Cluster-43796.0	6.2	6.8	5.57	4.99	4.45	3.94
	Cluster-43835.0	17.18	16.76	12.09	14.53	14.03	13.56
	Cluster-43855.0	0.83	0.86	1.23	2.98	2.61	1.05
	Cluster-43918.0	2.95	1.63	2.78	4.7	2.87	8.54
	Cluster-43926.0	4.49	3.32	6.95	6.57	3.33	5.15
	Cluster-44119.0	5.54	6.05	5.72	6.01	7.42	6.72
	Cluster-44124.0	9.31	12.95	8.09	13.04	11.66	9.45
	Cluster-44130.0	19.31	20.61	12.72	16.71	16.97	14.86
	Cluster-44136.1	4.92	4	2.81	2.42	1.12	2.22
	Cluster-44136.2	25.52	28.18	12.82	48.55	44.59	38.68
	Cluster-44136.3	0.67	3.64	2.05	2.08	2.22	1.32
	Cluster-44136.5	1.87	3.51	0	15.44	18.33	17.85
	Cluster-44136.6	160.19	177.27	182.84	46.45	50.93	49.02
	Cluster-44136.7	6.17	4.13	5.49	2.57	3.32	2.36
	Cluster-44148.0	20.09	21.94	25.52	14.53	13.57	12.52
	Cluster-44154.0	0	0.36	0.13	2.78	2.05	3.01
	Cluster-44154.2	22.92	18.51	18.88	5.12	5.98	3.35
	Cluster-44157.0	7.09	6.5	6.93	9.26	8.15	7.4
	Cluster-44179.0	2.99	1.92	0.93	1.66	2.74	1.95
	Cluster-44181.0	0	0	0	14.68	17.06	18.27
	Cluster-44181.1	46.01	51.13	43.91	31.77	27.12	28.08
	Cluster-44246.0	0	1.36	2.62	7.29	0	0
	Cluster-44246.1	9.42	9.39	10.94	12.24	11.83	12.85
	Cluster-44246.2	9.24	8.06	7.12	0	9.92	7.77
	Cluster-44246.4	4.05	3.69	4.71	9.74	6.6	8.84
	Cluster-44251.0	1.29	1.17	1.5	0.51	0.18	0.26
	Cluster-44270.0	1.77	1.29	0.88	0	0	0
	Cluster-44270.1	3.47	2.93	5.24	3.95	1.86	2.12
	Cluster-44303.0	1.37	0.34	1.04	8.1	6.07	10.98
	Cluster-44303.1	30.35	26.21	5.36	41.18	49.15	40.74
	Cluster-44307.0	159.56	107.43	81.74	442.6	302.4	378.48
	Cluster-44313.0	0.22	0.22	0	1.65	1.73	0.3
	Cluster-44416.15	5.54	9.45	2.91	0	0	0.12
	Cluster-44426.0	2.17	1.23	2.71	3.82	2.19	3.34
	Cluster-44443.0	27.1	23.48	25.72	36.13	28.91	23.85
	Cluster-44449.2	1.66	1.53	0.88	1.06	1.15	0.76
	Cluster-44529.12	11.83	13.8	19.23	3.24	1.66	1.29
	Cluster-44529.13	14.81	23.28	33.54	0	0	2.89
	Cluster-44529.15	109.02	91.7	138.6	82.36	43.65	69.5
	Cluster-44529.16	114.58	88.44	150.89	185.27	85.7	120.58
	Cluster-44529.7	531.31	471.72	743.3	166.15	77.23	110.81
	Cluster-44531.0	9.88	11.1	12.2	8.62	10.24	8.36
	Cluster-44542.0	19.47	16.74	13.94	50.12	45.75	41.73
	Cluster-44548.0	37.57	38.05	44.01	17.59	15.5	13.11
	Cluster-44548.1	2.78	2	2.15	2.19	1.17	2.34
	Cluster-44573.0	0.27	2.23	2.41	0.23	0.13	0.39
	Cluster-44573.1	3.18	3.73	6.01	7.51	5.9	6.23
	Cluster-44573.2	6.43	4.65	7.26	1.72	1.6	0.59
	Cluster-44594.0	1.75	1.03	1.73	5.6	4.35	3.85
	Cluster-44627.1	4.83	5.06	3.62	3.19	3.34	1.67
	Cluster-44627.2	2.46	2.57	2.2	1.91	1.28	2.28
	Cluster-44627.3	6	7.71	4.85	4.26	8.66	6.05
	Cluster-44627.4	7.79	8.94	6.45	8.23	7.72	7.86
	Cluster-44627.5	5.78	4.26	2.06	3.01	0.29	0.5
	Cluster-44636.0	1.56	1.37	2.02	1.88	1.12	1.85
	Cluster-44641.0	41.17	46.85	41.75	42.39	43.42	41.49
	Cluster-44641.1	0	0	0	1.49	1.6	1.3
	Cluster-44641.3	70.85	80.49	79.17	42.27	40.13	38.12
	Cluster-44654.0	1.63	1.83	1.29	8.73	18.26	25.79
	Cluster-44655.0	0.53	1.28	4.67	15.5	6.64	47.48
	Cluster-44668.0	11.13	3.01	7.77	2.63	2.12	2.79
	Cluster-44674.0	19.39	16.48	7.03	23.91	29.84	25.37
	Cluster-44689.0	10.32	8.78	5.16	35.2	37.75	39.52
	Cluster-44689.1	21.97	24.46	37	49.63	43.9	52.55
	Cluster-4470.0	0	0	0	3.3	3.49	2.17
	Cluster-44713.0	14.09	14.28	15.03	8.47	9.35	9.6
	Cluster-44713.1	22.18	25.83	26.54	5.57	6.69	5.03
	Cluster-44748.0	91.29	100.37	96.75	48.4	42.15	36.69
	Cluster-44766.0	30.57	46.18	56.95	8.72	12.06	18.81
	Cluster-44766.1	172.32	181.34	194.47	51.07	42.17	43.22
	Cluster-44766.2	19.3	18.46	21.12	4.88	6.55	4.51
	Cluster-44766.3	21.78	23.87	29.97	9.81	8.43	7.61
	Cluster-44903.1	0.07	0.25	0	2.06	1.38	1.77
	Cluster-44957.2	5.36	7.17	2.54	0	0	0
	Cluster-44957.8	7.27	4.13	1.7	0	0	0.34
	Cluster-44983.0	6.31	7.89	9.9	3.92	2.38	3.23
	Cluster-45024.0	13.99	13.25	10.73	6.99	8.41	8.64
	Cluster-45024.1	1	0	0.86	0.84	0.94	0.81
	Cluster-45024.2	68.35	62.53	40.22	49.37	50.25	44.89
	Cluster-45043.0	64.4	55.65	63.58	60.24	52.79	56.62
	Cluster-45085.1	4.89	2.56	3.08	6.34	5.79	7.83
	Cluster-45085.10	9.58	9.17	3.38	15.21	17.32	17.58
	Cluster-45085.2	2.24	4.72	3.5	2.84	3.13	2.11
	Cluster-45085.3	0.76	1.29	1.07	0.56	1.6	1.33
	Cluster-45085.4	1.7	0.85	1.63	1.23	2.05	3.7
	Cluster-45085.6	0	0	0	1.91	3.07	1.91
	Cluster-45085.7	5.39	3.78	3.12	2.46	1.6	1.66
	Cluster-45085.9	4.19	2.73	2.24	1.77	3.33	1.25
	Cluster-45103.0	57.91	47.99	64.67	364.08	352.62	352.14
	Cluster-45122.0	3.16	2.28	0.45	1.39	2	1.25
	Cluster-45127.1	9.13	9.02	13.71	6.1	1.99	2.8
	Cluster-45127.2	0.6	0.89	0	4.57	3.71	3.22
	Cluster-45133.0	5.26	6.38	4.59	2.49	2.07	1.63
	Cluster-45133.1	84.46	94.05	86.72	49.15	44.72	70.11
	Cluster-45133.2	0	0	2.33	109.21	103.49	82.68
	Cluster-45137.0	4.04	3.23	1.33	7.07	6.57	5.77
	Cluster-45160.0	0	0	0	7.54	4.11	13.78
	Cluster-45160.1	0.53	0.96	0	4.29	6.21	5.02
	Cluster-45160.10	22.95	21.1	12.9	32.44	25.52	27.23
	Cluster-45160.12	0	0	0	15.63	19.04	15.4
	Cluster-45160.13	0	0	0	4	4.6	5.74
	Cluster-45160.15	0	0	0	0.43	0.81	1.17
	Cluster-45160.16	1.98	1.45	1.69	0	0	0
	Cluster-45160.2	13.56	20.98	17.47	10.02	7.39	4.37
	Cluster-45160.3	24.48	19.67	18.73	39.93	37.93	30.67
	Cluster-45160.4	0	0	0	12.97	12.54	14.69
	Cluster-45160.5	2.09	0.28	0.33	18.03	24.22	17.84
	Cluster-45160.6	0	0	0	2.48	4.38	2.5
	Cluster-45160.7	0.14	0	0	13.04	12.5	11.05
	Cluster-45160.8	9.52	13.42	9.76	3.1	2.01	1.66
	Cluster-45160.9	1.05	0.37	0.31	0.31	0.16	1.33
	Cluster-45174.0	12.13	9.86	10.37	14.54	12.63	13.43
	Cluster-45174.1	5.56	5.58	6.14	14.52	12.16	26.76
	Cluster-45207.0	10.57	9.61	9.89	3.93	4.72	4.37
	Cluster-45246.0	15.43	11.25	8.27	39.68	27.67	31.04
	Cluster-45268.0	7.87	5.66	6.07	4.78	3.98	3.98
	Cluster-45270.0	1.37	1.48	1.17	0.48	0.05	0.16
	Cluster-45270.1	20.5	20.06	8.59	29.48	35.17	30.37
	Cluster-45333.0	4.19	2.74	1.79	4.41	2.51	2.41
	Cluster-45334.0	21.15	21.79	23.44	17.71	16.35	14.11
	Cluster-45391.0	0.71	0.94	0.82	1.51	0.42	1.71
	Cluster-45391.1	2.72	0.44	0	3.26	5.87	5.41
	Cluster-45391.2	2.26	2.15	2.47	2.51	2	1.34
	Cluster-45391.3	0.86	0.91	0.63	1.07	1.85	1.13
	Cluster-45391.4	1.14	0	0	0.59	1.23	0.9
	Cluster-45391.5	0.4	1.99	1.22	0.49	2.89	0.65
	Cluster-45391.6	2.06	1.98	0.79	2.84	0	1.56
	Cluster-45408.0	24.63	20.44	23.69	44.05	36.18	39.88
	Cluster-45408.1	0	0.08	0	0.95	1.22	0.92
	Cluster-45427.1	3.95	2.96	5.88	14.61	12.48	13.15
	Cluster-45454.0	0.49	0.1	0.25	7.49	4.18	6.45
	Cluster-45454.1	3.13	4.36	6.29	0.55	0.36	0.89
	Cluster-45479.0	10.84	10.04	13.39	17.42	22.88	21.67
	Cluster-45588.0	3.37	0.79	2.52	26.85	24.6	25.09
	Cluster-45588.1	2.91	1.97	1.19	0.19	0.18	0.59
	Cluster-45588.2	0	0.36	0.22	4.42	2.5	2.38
	Cluster-45588.3	24.25	27.44	32.8	6.89	8.61	6.92
	Cluster-45588.5	2.38	3.78	2.67	16.8	17.94	19.85
	Cluster-45591.11	0	0	0	2.53	1.52	2.03
	Cluster-45591.12	0	0	0	4.2	3.62	3.34
	Cluster-45591.13	13.63	14.81	6.67	12.97	17.55	15.29
	Cluster-45591.14	9.69	8.9	9.47	0	0	0
	Cluster-45591.15	0.41	0.5	0	1.19	1.91	2.89
	Cluster-45591.4	5.15	5.3	4.26	5.17	6.84	4.12
	Cluster-45591.5	0	0.42	0.47	2.35	3.45	0.51
	Cluster-45591.6	0.35	0.54	0	3.52	1.35	0
	Cluster-45591.8	0.09	0	0	3.59	2.29	3.9
	Cluster-45591.9	1.6	1.21	1.16	1.22	2.9	4.3
	Cluster-45619.0	4.9	4.75	2.65	8.36	9.89	8.17
	Cluster-45619.1	118.36	90.25	30.72	80.5	91.51	73.7
	Cluster-45641.0	0.36	0.24	0.31	1.76	3.07	1.98
	Cluster-45652.0	7.68	4.33	7.43	2.3	1.3	1.22
	Cluster-45686.0	75.51	70.95	70.24	164.66	169.02	150.71
	Cluster-45686.1	11.15	9.01	3.69	6.67	5.24	4.31
	Cluster-45686.10	38.08	35.52	37.24	100.05	89.06	91.17
	Cluster-45686.11	38.91	31.03	19.31	34.81	22.16	28.78
	Cluster-45686.12	79.77	49.43	58.42	70.53	65.2	62.85
	Cluster-45686.2	1.81	2.78	3.09	0	0.11	0
	Cluster-45686.3	0	0	0	5.46	23.71	0
	Cluster-45686.4	179.23	116.05	151.9	199.62	134.1	184.22
	Cluster-45686.5	425.52	409.39	415.84	437.04	382.9	398.98
	Cluster-45686.6	185.59	174.63	153.56	287.62	257.47	235.09
	Cluster-45686.7	120.42	158.57	247.42	266.91	253.72	217.13
	Cluster-45686.8	134.4	183.22	206.14	259.23	278.03	248.84
	Cluster-45686.9	0	0	0	72.12	56.38	58.33
	Cluster-45757.0	10.36	10.97	4.38	12.84	14.18	13.45
	Cluster-45835.0	12.97	14.84	12.6	17.78	14.16	15.77
	Cluster-45851.0	3.02	3.64	2.57	0	0	0
	Cluster-45851.1	12.2	7.11	11.46	2.03	4.31	1.79
	Cluster-45851.3	0	0	0	11.23	10.67	11.57
	Cluster-45851.4	0	0	0	1.16	0.66	0.49
	Cluster-45865.0	14.19	15.14	13.16	11.92	12.81	12.38
	Cluster-45875.0	0.13	0.13	0	4.02	3.12	2.37
	Cluster-45912.0	1.2	1.09	0.74	0.56	0.93	0.26
	Cluster-45958.1	9.62	7.25	9.94	9.6	9.07	7.05
	Cluster-45958.2	10.36	13.08	14.31	0.87	0.13	0.29
	Cluster-45958.3	7.12	3.31	3.85	0.44	0.37	0.24
	Cluster-45958.4	31.24	29.37	38.07	11.19	11.01	10.69
	Cluster-45958.5	0	0	0	0.45	1.26	0
	Cluster-45958.6	0.13	0.96	1.55	0.48	1.01	3.41
	Cluster-45991.1	0.88	0.79	0.62	4.85	3.82	4.89
	Cluster-45991.2	10.34	10.29	7.51	11.29	14.32	10.81
	Cluster-46024.0	5.26	5.19	5.85	7.32	6.57	8.12
	Cluster-46058.0	1.74	2.58	2.49	0.34	0.3	0.4
	Cluster-46058.1	0.79	0.67	0.45	4.04	5.66	6.14
	Cluster-46089.0	3.18	1.52	3.67	0	0	0.53
	Cluster-46089.1	1.24	1.1	1.27	0	0.33	0
	Cluster-46089.2	0	0.13	0	0.91	0.67	1.08
	Cluster-46089.3	2.15	2.04	1.82	1.04	1.52	0.6
	Cluster-46089.4	1.33	6.66	2.57	2.78	2.28	1.55
	Cluster-46089.5	0.62	0.11	1	0	0	0
	Cluster-46115.0	0.49	0	0	1.79	0.7	4.34
	Cluster-46115.3	2.19	2.13	0.62	12.1	9.46	12.51
	Cluster-46115.6	0.2	0.31	0	0.86	2.15	1.44
	Cluster-46115.7	1.34	0.99	0.81	1.55	0.3	2.29
	Cluster-46115.8	0.13	1.04	1.11	0	1.53	0.25
	Cluster-46140.0	4.57	2.94	2.07	2.78	2.7	2.42
	Cluster-46192.0	0.74	0.61	0.48	1.02	1.39	1.27
	Cluster-46225.0	0.35	0.78	0.71	6.79	6.05	6.98
	Cluster-46241.0	1.37	0.55	1.24	3.96	1.32	1.97
	Cluster-46243.1	3.7	1.6	0.57	3.63	5.21	2.28
	Cluster-46243.2	6.52	7	3.41	5.09	6.6	5.56
	Cluster-46243.3	0.95	0.84	0.73	8.15	9.08	7.33
	Cluster-46243.8	2.25	3.02	3.75	2.68	5.17	3.29
	Cluster-46249.0	2.72	1.84	2.92	1.71	2.04	1.47
	Cluster-46258.1	0	0	0	9.21	7.08	5.43
	Cluster-46258.2	8.62	9.66	9.91	0	0.18	0
	Cluster-46279.0	1.35	0.92	1.07	2.02	1.91	2.69
	Cluster-46279.2	0	0.8	0	0	0.71	2.38
	Cluster-46279.4	24.43	30.32	24.76	8.13	8.21	4.85
	Cluster-46279.5	5.48	5.35	2.67	2.82	3.3	1.36
	Cluster-46279.6	0	0	0	2.41	1.98	1.87
	Cluster-46325.0	17.37	16.32	18.94	36.27	31.64	33.29
	Cluster-46325.1	34.2	28.65	24.42	61.7	59.5	52.19
	Cluster-46361.0	338.27	330.54	374.61	152.58	137.59	139.69
	Cluster-46363.0	7.27	9.14	3.65	5.75	5.8	6.56
	Cluster-46363.1	0.25	0.87	0.49	1	1.1	0.43
	Cluster-46363.2	0.08	0	0	1.92	1.81	1
	Cluster-46363.3	1.56	2.29	1.8	4.8	3.12	4.62
	Cluster-46363.4	3.77	2.68	0.26	0.92	1.32	0.05
	Cluster-46363.5	12.67	12.97	2.63	57.39	55.25	37.05
	Cluster-46371.0	7.32	8.24	4.45	7.01	6.44	4.12
	Cluster-46413.0	3.77	3.25	2.16	4.91	5.19	4.73
	Cluster-46451.0	8.59	4.29	9.07	1.93	0.26	6.38
	Cluster-46451.1	48.25	46.79	50.53	74.86	74.84	66.72
	Cluster-46451.2	0	0	0	8.66	7.38	10.16
	Cluster-46451.3	24.52	21.6	25.91	7.66	8.12	3.47
	Cluster-46454.3	0.71	0.48	1.16	0.78	0	1.76
	Cluster-46454.4	2.22	3.33	2.77	4.86	2.76	4.21
	Cluster-46454.5	0.66	0.74	1.14	2.49	0.36	0
	Cluster-46454.7	3.99	2.76	5.34	5.52	3.77	4.7
	Cluster-46461.0	4.59	3.39	1.77	3.71	5.83	4.21
	Cluster-46472.0	166.27	173.49	194.33	94	91.71	88.14
	Cluster-46522.0	28.33	10.23	8.17	0	0	0
	Cluster-46522.1	2.23	2.01	2.19	5.45	6.1	5.98
	Cluster-46522.2	47.69	35.73	52.26	36.19	27.97	31.05
	Cluster-46553.0	9.52	8.44	7.69	11.17	10.74	9.38
	Cluster-46631.0	35.85	40.96	36.29	20.49	24.22	25.08
	Cluster-46661.0	0.79	0.68	0.3	5.54	4.31	6.42
	Cluster-46661.1	1.49	0.9	0.64	0.42	1.36	1.33
	Cluster-46661.2	1.02	1.55	0.87	0.61	1.17	0.85
	Cluster-46701.0	0.73	0.27	0	11.4	11	8.72
	Cluster-46735.0	35.95	38.84	60.48	22.99	24.84	24.56
	Cluster-46735.2	0	0	0	9.12	9.4	12.62
	Cluster-46735.3	113.69	125.6	157.34	45.49	38.73	37.21
	Cluster-46735.4	17.21	16.46	20.18	27.13	24.17	28.16
	Cluster-46735.5	4.79	4.36	10.65	4.6	4.83	7.47
	Cluster-46735.6	155.18	182.74	230.62	20.21	20.01	18.42
	Cluster-46768.1	25.5	33	28.2	0	0	0.09
	Cluster-46768.10	0.14	0.3	0	8.59	12.48	11.21
	Cluster-46768.5	43.63	27.64	0	452.77	690.75	581.77
	Cluster-46768.6	17.01	9.79	5.8	13.96	24.73	16.89
	Cluster-46768.7	26.12	31.47	17.12	78.29	97	84.37
	Cluster-46768.8	6.11	0	0.04	4.11	6.4	4.19
	Cluster-46768.9	9.58	9.65	4.41	10.45	14.83	11.58
	Cluster-46801.1	2.44	3.67	1.42	4.11	2.95	1.99
	Cluster-46801.28	3.74	1.86	2.1	5.62	7.24	3.27
	Cluster-46801.30	15.57	4.82	2.26	12.08	26.39	9.42
	Cluster-46801.44	0	0	5.01	1.22	7.89	0
	Cluster-46801.45	11.79	8.83	13.36	26.89	31.94	14.63
	Cluster-46801.46	0.6	0.67	0.7	0.52	0.41	0.45
	Cluster-46801.49	0	0	0.17	0	0.26	0.18
	Cluster-46801.51	12.86	9.01	11.32	15.58	13.17	5.27
	Cluster-46801.52	0.31	0.06	0.06	0.45	0.21	0.36
	Cluster-46801.54	0.71	0.33	0.34	0.72	0.84	0.82
	Cluster-46801.56	0	0.6	0	4.09	5.46	5.26
	Cluster-46801.58	4.49	4.95	2.77	6.48	5.32	4
	Cluster-46801.62	19.36	4.73	3.72	23.01	25.82	10.88
	Cluster-46801.68	6.48	9.8	2.14	20.65	12.65	9.82
	Cluster-46801.72	0	0.25	0	10.48	10.64	6.32
	Cluster-46801.8	0.74	0.35	0.91	2.53	3.59	0.91
	Cluster-46906.0	1.98	1.67	1.07	1.72	1.59	0.84
	Cluster-46906.1	1.89	1.17	1.02	0.77	0.45	0.53
	Cluster-46999.0	1.18	0.52	0	1.75	2.26	1.57
	Cluster-46999.1	8.58	7.46	6.04	4.3	5.02	3.72
	Cluster-46999.2	10.82	11.1	9.79	10.34	17.62	12.62
	Cluster-47054.0	16.17	18.82	17.29	26.63	25.35	23.85
	Cluster-47054.1	9.52	10.84	15.56	20.37	17.79	20.41
	Cluster-47058.0	2.92	5.17	3.55	7.67	11.83	6.79
	Cluster-47062.0	11.57	11.72	9.66	13.47	15.13	14.11
	Cluster-47068.0	1.85	1	1.58	1.26	1.44	1.68
	Cluster-47093.0	56.61	63.52	55.8	9.42	7.84	9.66
	Cluster-47093.10	7.68	9.95	12.44	0.39	1.86	1.11
	Cluster-47093.6	23.81	27.53	22.81	20.78	17.32	26.91
	Cluster-47093.7	80.14	72.59	103.29	28.6	16.29	19.58
	Cluster-47093.8	52.05	75.2	75.2	43.02	26.59	28.19
	Cluster-47093.9	108.46	102.3	126.55	86.5	47.64	63.22
	Cluster-47099.0	9.38	8.63	7.3	0	0	0
	Cluster-47188.0	22.51	21.13	23.67	29.06	23.46	25.86
	Cluster-47188.1	10.41	9.04	6.04	13.07	11.76	11.59
	Cluster-47269.1	2.32	2.07	0	0.72	0.46	1.92
	Cluster-47269.2	5.78	5.18	4.75	2.66	5.43	5.29
	Cluster-47269.3	8.96	8.15	4.16	19.52	19.55	17.83
	Cluster-47269.4	0	0	0	0.72	0	1.62
	Cluster-47269.5	1.15	1.05	0.46	3.67	1.04	1.08
	Cluster-47269.7	4.69	2.33	3.06	7.95	6.14	8.07
	Cluster-47269.8	3.39	5.06	2.69	9.57	8.76	8.68
	Cluster-47282.0	1.76	1.47	0	3.48	1.63	1.72
	Cluster-47282.1	3.32	2.71	1.16	1.05	1.1	1.65
	Cluster-47282.2	1.05	1.36	1.09	0.88	0.49	1.31
	Cluster-47282.3	2.3	3.54	2.67	0	0	0
	Cluster-47282.4	0	0	0.45	8.46	7.03	5.89
	Cluster-47302.0	1.02	0.92	0.97	0.68	0.46	0.18
	Cluster-47358.2	0.61	0.39	0.49	0.84	0.86	0
	Cluster-47379.1	12.63	17.43	16.18	1.82	3.43	2.75
	Cluster-47379.2	0.1	0.29	0.02	1.08	0.97	0.61
	Cluster-47379.3	0	0.02	0	0.43	0.45	0.09
	Cluster-47379.4	8.76	4.84	5.56	3.71	2.93	4.62
	Cluster-47379.5	14.61	26.49	29.55	0	11.5	0
	Cluster-47379.8	6.88	0	0.02	15.32	4.07	11.89
	Cluster-47448.0	1.5	3.52	1.14	11.23	6.4	14.09
	Cluster-47448.1	25.81	39.71	55.5	19.99	29.84	10.32
	Cluster-47448.2	6.95	8.22	6.4	32.48	21.29	29.1
	Cluster-47448.3	7.28	9.57	9.87	4.99	3.4	2.71
	Cluster-47448.4	16.26	21.42	23.52	29.91	23.75	28.47
	Cluster-47448.5	2.03	1.27	1.29	15.34	7	11.03
	Cluster-47448.7	26.77	29.11	38.7	17.97	14.94	15.21
	Cluster-47527.1	0.17	1.1	0.19	0.68	0.66	0.45
	Cluster-47527.2	1.22	0.76	0.53	0.25	0.29	0.6
	Cluster-47527.3	1.9	1.31	0.33	0	0.45	0.6
	Cluster-47527.4	1.86	1.16	0	0.35	0.23	0.57
	Cluster-47535.0	0.78	0.67	0.51	2.69	1.91	1.71
	Cluster-47545.0	1.06	0.57	0.68	1.62	1.73	1.65
	Cluster-47574.0	16.02	14.1	14	24.14	22.26	25.53
	Cluster-47574.1	8.65	8.31	3.86	19.49	17.45	14.89
	Cluster-47581.0	5.94	4.95	6.68	10.9	12.42	4.94
	Cluster-47603.9	6.03	4.34	4.56	12.7	11.58	11.22
	Cluster-47638.0	32.47	34.98	28.22	84.71	88.85	88.86
	Cluster-47644.1	1.61	1.1	1.29	1.08	1.05	0.57
	Cluster-47666.0	13.11	14.52	8.83	7.47	9.97	15.25
	Cluster-47666.1	19.73	31.08	16.16	5.55	9.89	8.03
	Cluster-47666.2	4.57	5.25	3.68	3.38	4.65	3.58
	Cluster-47666.3	1.14	1.42	0.37	0.22	0.15	0.15
	Cluster-47666.4	2.08	1.68	0.7	0.44	0.64	0.92
	Cluster-47666.5	5.52	3.92	3.35	3.05	4.72	4.41
	Cluster-47666.6	0.9	2.03	0	1.07	0.35	0.23
	Cluster-47666.8	1.19	1.42	1.32	0.73	1.92	0.85
	Cluster-47683.0	137.09	232.45	280.73	428.6	484.33	486.45
	Cluster-47694.0	1.78	4.02	1.99	0	0	0
	Cluster-47746.10	0	0	0	2.41	4.56	2.97
	Cluster-47760.1	0.08	0.13	0	0.45	0.48	0.24
	Cluster-47760.2	0.82	0.97	0.5	0	0	0
	Cluster-47760.3	0.85	1.05	0.66	0.35	0.78	0.4
	Cluster-47760.4	0.51	0.21	0	0.07	0.28	0.16
	Cluster-47760.5	0.23	0	0.45	0.48	0.29	0.53
	Cluster-47760.6	0.38	0.07	0.66	0	0	0
	Cluster-47760.7	0.48	1.19	1.96	0	0	0
	Cluster-47760.8	0.09	0.33	0	0.09	0.3	0.28
	Cluster-47761.0	1.74	1.15	0.98	0.48	0.74	0.76
	Cluster-47798.0	3.08	3.83	4.5	3	2.73	3.69
	Cluster-47805.1	9.47	9.85	11.14	9.08	10.16	6.37
	Cluster-4784.1	58.57	56.11	45.98	72.92	81.79	69.32
	Cluster-4784.2	39.69	37.89	31.1	26.87	26.47	25.66
	Cluster-47859.11	37.85	36.47	10.1	2.07	4.72	4.66
	Cluster-47859.12	9.27	10.32	4.8	7.96	10	8.83
	Cluster-47859.19	0	0	0	1.71	2.97	0.9
	Cluster-47859.20	0	0	0	3.49	3.04	3.03
	Cluster-47859.23	13.34	17.38	11.24	8.01	7.02	8.01
	Cluster-47859.24	23.89	16.78	4.95	0	0	0
	Cluster-47859.28	0	0	0	8.37	9.91	9.05
	Cluster-47859.30	0	0	0	8.79	27.23	25.83
	Cluster-47859.9	8.46	11.16	6.15	0.22	0.31	2.3
	Cluster-48082.0	2.01	1.4	1.83	4.73	3.43	5.95
	Cluster-48150.1	6.94	6.35	5.7	9.45	12.79	12.76
	Cluster-48150.2	28.4	30.66	34.77	20.85	16.19	15.12
	Cluster-48168.0	1.89	1.34	0	1.69	1.31	1.15
	Cluster-48168.1	2.84	2.3	1.24	0.93	1.06	1.05
	Cluster-48168.2	0.3	1.9	0.54	0	0.32	1.05
	Cluster-48168.3	2.89	0.5	1.07	0.67	0.84	0.01
	Cluster-48168.4	0.08	0.24	0	0.28	0.3	0.11
	Cluster-48213.0	2.71	2.98	0.28	1.75	2.21	2.56
	Cluster-48223.0	2.79	3.15	2.64	0.97	1.39	1.39
	Cluster-48231.1	2.16	2.51	2.31	0	0	0
	Cluster-48231.2	7.49	7.4	7.97	5.85	3.65	4.41
	Cluster-48231.3	0.19	0.23	0.75	1.47	1.37	0.94
	Cluster-48231.4	0	0	0	6.13	5.55	4.99
	Cluster-48235.0	1.45	2.51	0.27	0.8	0	0.72
	Cluster-48235.2	1.83	1.47	1.41	0.71	0.87	0.46
	Cluster-48235.3	1.61	1.6	3.51	5.94	2.94	3.64
	Cluster-48241.0	26.94	33.36	40.51	2.59	2.55	8.23
	Cluster-48250.0	15.4	12.47	9.54	16.88	18.5	19.91
	Cluster-48292.1	6.47	5.38	4.55	8.53	9.12	6.75
	Cluster-48292.2	13.24	10.8	8.89	9.68	11.36	11.08
	Cluster-48299.0	5.9	8.27	6.03	8.55	9.52	10.59
	Cluster-48299.1	0.29	1.05	0	2.63	1.21	1.29
	Cluster-48299.2	0.5	0.38	0	0.39	0.85	1.15
	Cluster-48299.4	0.11	0	0.21	1.61	2.26	1.61
	Cluster-48299.5	11.3	11.4	11.22	4.82	4.15	4.03
	Cluster-48383.0	0.43	0.95	0.42	3.55	2.83	1.54
	Cluster-48383.2	3.92	3.92	1.46	2.91	2.75	1.69
	Cluster-48412.2	9.7	6.4	0	13.58	13.14	9.58
	Cluster-48412.3	30.35	28.89	5.52	3.57	0.13	1.44
	Cluster-48422.2	11.26	7.66	7.59	10.81	15.27	12.04
	Cluster-48422.3	17.08	13.63	14.84	16.13	11.4	11.88
	Cluster-48422.4	15.9	15.64	15.8	11.35	9.78	12.31
	Cluster-48422.5	35.87	30.84	37.19	24.11	22.7	23.47
	Cluster-48425.0	2	3.87	1.35	3.78	4.72	2.98
	Cluster-48484.0	1.78	2.79	2.36	0.36	0	0
	Cluster-48484.1	0.93	0.7	1.24	0	0.11	0.66
	Cluster-48484.4	0	0.64	0	1.09	1.24	1.46
	Cluster-48484.5	3.36	3.37	2.19	3.21	2.33	3.29
	Cluster-48484.6	0.95	1.7	2.14	2.6	2.74	1.87
	Cluster-48484.7	0.17	0.26	0.23	1.07	1	1.13
	Cluster-48527.0	1.54	1.29	1.07	13.01	16.18	12.73
	Cluster-48527.1	1.84	0.73	0.48	1.38	1.99	1.44
	Cluster-48532.0	0.19	0	0	5.54	2.04	6.22
	Cluster-48532.1	0.79	0.48	0.24	8.88	6.6	6.71
	Cluster-48532.10	21.89	26.69	34.09	14.99	7.52	5.99
	Cluster-48532.11	3.71	5.06	12.21	17.38	12.37	20.78
	Cluster-48532.12	365.48	316.68	311.12	854.68	786.8	769.02
	Cluster-48532.3	1.09	2.35	0.53	9.4	3.85	4.74
	Cluster-48532.4	2.97	8.37	8.97	21.31	7.6	13.72
	Cluster-48532.5	7.42	5.84	7.69	21.23	8.85	17.87
	Cluster-48532.7	5.36	5.97	14.56	7.44	3.8	6.49
	Cluster-48532.9	8.82	0	1.71	3.44	1.26	9.92
	Cluster-48570.0	14.94	18.78	14.53	26.22	25.6	27.72
	Cluster-48584.0	0.72	0.59	0.06	2.08	0.79	1.01
	Cluster-48587.0	5.53	4.54	6.3	23.41	23.54	21.79
	Cluster-48606.0	1.38	1.12	0.72	0	0	0
	Cluster-48606.1	6.88	6.36	6.22	12.22	11.32	11.98
	Cluster-48606.2	15.95	16.5	16.54	18.18	15.69	17.21
	Cluster-48629.1	38.62	30.2	26.97	46.26	50.65	50.48
	Cluster-48680.0	87.6	73.33	53.43	182.11	172.78	184.3
	Cluster-48744.0	10.89	9.8	9.94	12.53	14.86	14.35
	Cluster-48773.0	19.89	20.07	20.8	29.74	29.26	27.54
	Cluster-48797.0	0.31	0	0	2.83	2.66	2.37
	Cluster-48797.1	1.4	3.4	0	0	0	0
	Cluster-48797.3	0.77	0	1.72	0	0	0
	Cluster-48797.4	1.09	1.17	0	1	1.49	0.41
	Cluster-48797.5	0.16	0.5	1	0.76	1.13	0.88
	Cluster-48797.7	156.9	134.46	137.34	108.5	135.21	124.11
	Cluster-48823.0	0.29	0.59	0	0.33	1.61	0
	Cluster-48823.1	4.54	2.54	2.49	6.48	8.08	10.13
	Cluster-48823.10	0.17	0.21	0.5	0.31	0.24	0.52
	Cluster-48823.2	1.62	0.62	0	2.02	1.65	1.83
	Cluster-48823.3	0	0	0	0.83	0.54	1.13
	Cluster-48823.4	1.47	0	1.23	0	2.83	0
	Cluster-48823.5	1	0	0.99	1.77	0	0
	Cluster-48823.6	4.65	3.2	0.96	11.06	8.96	10.59
	Cluster-48823.8	0.17	1.47	0	2.44	0.84	2.49
	Cluster-48823.9	1.75	2.89	0.66	0	0	0
	Cluster-48824.0	4.82	5.19	4.29	10.41	10.51	8.83
	Cluster-48824.1	0	1.04	0.92	3.55	3.22	6.82
	Cluster-48824.2	6.44	12.2	9.74	1.59	0.49	4.77
	Cluster-48824.3	3.35	3.08	1.78	2.86	3.95	0.28
	Cluster-48824.4	13.74	9.15	7.19	6.36	6.94	0
	Cluster-48824.5	0	0.03	0	2.51	1.14	8.5
	Cluster-48900.1	3.53	2.55	2.49	2.18	2.94	3.54
	Cluster-48900.3	65.27	75.2	73.81	36.16	36.63	33.61
	Cluster-48902.1	28.05	31.66	31.79	0	0	0
	Cluster-48902.2	4.97	6	4.05	3.3	2.37	3.61
	Cluster-48902.3	3.87	4.57	4.22	2.4	2.97	3.26
	Cluster-48902.6	7.88	9.43	6.86	4.45	5.69	0.44
	Cluster-48902.7	1.13	0.66	0.69	1.75	2.09	3.67
	Cluster-48902.8	100.31	90.34	111.97	169.08	150.83	175.12
	Cluster-48983.0	19.3	18.01	6.96	25.62	26.01	24.89
	Cluster-48983.1	12.11	11.89	4.6	16.11	17.23	17.37
	Cluster-49007.0	5.1	4.52	6.28	6.49	4.16	5.2
	Cluster-49007.1	0.11	0.21	0.27	5.26	4.15	3.33
	Cluster-49008.0	0.49	0.38	0.09	2.81	2.96	2.76
	Cluster-49012.0	13.56	11.45	10.08	0.41	0	1.46
	Cluster-49012.1	4.68	3.83	5.25	28.04	20.44	25.29
	Cluster-49012.2	90.94	89.09	120.25	31.56	28.64	30.64
	Cluster-49015.1	4.37	4.07	1.61	14.49	12.06	13.31
	Cluster-49015.2	97.56	111.65	115.75	74.28	71.34	75.46
	Cluster-4907.0	0	0	0	4.41	4.04	2.26
	Cluster-49223.1	5.05	3.05	3.02	1.75	1.24	1.07
	Cluster-49223.2	0	0	5.35	18.65	23.77	21.72
	Cluster-49223.3	21.76	22.06	14.77	0.55	0	0
	Cluster-49246.0	122.53	108.49	131.04	0	0	0
	Cluster-49246.1	11.22	8.1	5.25	2.74	8.66	4.44
	Cluster-49246.10	105.48	135.26	141.7	74.71	86.58	79.02
	Cluster-49246.11	37.97	39.21	10.15	14.15	23.81	22.92
	Cluster-49246.2	11.59	3.29	0	1.31	0.28	0
	Cluster-49246.3	4.04	5.16	3.9	0	0	0
	Cluster-49246.4	46.16	37.55	49.82	40.47	51.72	40.5
	Cluster-49246.5	0	0	0	2.29	0.79	1.56
	Cluster-49246.6	19.43	10.76	2.03	3.68	9.44	5.82
	Cluster-49246.7	1.96	2.67	2.3	2.2	2.11	1.43
	Cluster-49246.8	1.31	0.56	0	83.45	75.15	70.49
	Cluster-49246.9	240.27	109.24	144.78	9.4	13.95	12.68
	Cluster-49250.0	7.01	6.47	5.25	0.09	0	0.25
	Cluster-49253.0	1.55	1.57	0.43	4.07	3.99	2.42
	Cluster-4926.0	0	0	0	1.21	1.96	1.49
	Cluster-49312.0	3.36	1.62	1.04	2.79	1.85	0.86
	Cluster-49312.2	1.27	2.7	3.97	3.29	5.15	3.73
	Cluster-49312.3	2.38	2.89	0.71	0.8	1.39	1.74
	Cluster-49312.4	0.68	1.42	1.19	1.75	1.36	2.88
	Cluster-49334.1	25.17	31.84	32.57	11.79	12.01	11.95
	Cluster-49334.2	2.58	2.57	1.51	4.36	5.72	3.01
	Cluster-49357.0	1	0.95	0	0	0	0
	Cluster-49357.1	8.52	8.31	4.51	16.54	18.03	15.46
	Cluster-49357.2	0.49	0.99	1.38	1.94	2.79	1.19
	Cluster-49357.3	4.18	4	1.25	4.32	3.11	4.32
	Cluster-49357.4	0.35	0.44	0.42	1.42	1.59	1.61
	Cluster-49383.0	4.7	5.22	3.62	5.79	6.94	7.02
	Cluster-49480.0	1.35	0.65	0.07	1.27	0.53	1.39
	Cluster-49480.1	0	0	0	1.17	0.51	2.6
	Cluster-49480.2	1.59	0.03	0	2.13	1.44	0.9
	Cluster-49480.4	0	0.11	0	0.88	0.68	0.39
	Cluster-49480.5	2.36	2.85	0.57	0	0	1.5
	Cluster-49480.6	0	0	0	0.77	3	0.64
	Cluster-49480.7	0	0.11	0	0.8	0.44	0
	Cluster-49494.0	1.61	1.69	1.39	0	0	0
	Cluster-49494.2	4.85	3.68	6.22	4.88	5.84	6
	Cluster-49494.3	7.69	5.58	8.24	2.72	2.24	4.53
	Cluster-49494.4	5.13	6.66	4.98	6.54	7.63	5.92
	Cluster-49494.5	0	0	0	5.38	4.24	4.42
	Cluster-49571.0	5.48	3.94	2.93	8.56	7.06	7.72
	Cluster-49571.1	24.73	15.99	18.15	35.18	34.15	24.68
	Cluster-49591.0	20.07	20.74	24.08	10.13	10.01	11.93
	Cluster-49606.1	0	0	0	1.32	2.99	0.63
	Cluster-49606.2	0.68	1.26	1.04	6.1	1.61	2.25
	Cluster-49606.3	0	0	0	1.85	1.67	1.23
	Cluster-49606.4	15.54	16.09	22.93	0	0	1.05
	Cluster-49610.2	3.58	0.65	1.93	2.06	1.35	2.26
	Cluster-49624.1	3.67	3.39	1.29	7	8.7	6.49
	Cluster-49624.10	0.5	1.03	1.31	2.08	2.12	1.86
	Cluster-49624.11	0	0.29	0.16	0.77	1.31	1.04
	Cluster-49624.13	1.23	1.24	1.65	1.17	1.03	1.12
	Cluster-49624.2	1.22	1.19	0.43	0.46	0.24	0.45
	Cluster-49624.3	4.52	4.48	2.45	0	0.15	0.09
	Cluster-49624.4	3.27	3.73	4.4	3.56	4.07	4.72
	Cluster-49624.5	1.14	5.65	5.82	1.63	0	0.4
	Cluster-49624.6	1.56	1.51	1.25	0.46	1.26	1.31
	Cluster-49624.7	2.45	3.04	1.03	0	0	0
	Cluster-49627.0	1.6	1.34	2.16	1.15	0.72	1.41
	Cluster-49627.1	3.53	3.72	3.95	1.75	1.44	2.74
	Cluster-49757.0	0.9	0.95	0.95	2.15	2.15	1.34
	Cluster-49776.0	0	0.06	0	0.02	1.13	0.33
	Cluster-49776.5	0	0	0	0	0.33	1.07
	Cluster-49776.6	2.15	0.87	0.72	2.76	0.87	3.12
	Cluster-49776.7	1.23	0.57	0.54	1.8	1.6	2.8
	Cluster-49777.0	0.93	1.27	0	2.26	2.23	1.81
	Cluster-49777.1	11.53	10.39	7.48	21.47	22.79	22.4
	Cluster-49777.2	0.99	0.75	0.09	5.74	5.75	4.99
	Cluster-49791.0	1.95	2.3	1.78	2.51	1.1	1.48
	Cluster-49791.1	2.96	2.12	3.82	5.75	3.87	3.82
	Cluster-49818.0	15.91	16.37	14.54	39.07	25.13	27.3
	Cluster-49818.3	14.37	16.22	6.2	1.63	1.96	1.56
	Cluster-49818.4	49.04	51.12	41.5	49.35	41.76	46.97
	Cluster-49847.0	3.09	3.8	4.62	0	0	0
	Cluster-49847.1	94.81	84.06	102.29	37.59	30.8	28.19
	Cluster-49851.0	4.16	4.12	2.27	3.92	5.16	5.15
	Cluster-49856.0	4.94	7.25	3.35	0	0	0.36
	Cluster-49856.3	29.72	33.65	40.66	15.46	12.18	13.08
	Cluster-49878.0	9.77	8.36	3.72	10.52	8.38	12.21
	Cluster-49930.0	8.49	9.52	6.48	0.41	0.14	0.34
	Cluster-49936.0	90.84	94.92	126.32	41.63	42.4	42.15
	Cluster-49944.1	3.44	2.96	3.4	11.45	14.09	16.95
	Cluster-49985.0	3.21	3.99	2.92	2.95	4.67	2.58
	Cluster-49985.1	4.63	5.42	2.22	4.07	5.02	3.33
	Cluster-49985.2	0.24	0.31	0.81	0.45	0.75	0.63
	Cluster-49985.3	1.72	0	0	13.33	12.58	9.76
	Cluster-49985.4	3.53	1.79	0.63	0.85	0.59	2.27
	Cluster-49985.5	3.08	5.73	2.66	0	0	0
	Cluster-49985.6	0.89	0.25	0.68	0.53	0.54	0.84
	Cluster-50020.1	0.79	0.86	0	0	0	0.49
	Cluster-50020.2	2.34	1.1	0	2.6	3.21	3.28
	Cluster-50020.3	0	0.94	0.12	0	0	0.84
	Cluster-50020.4	1.92	1.78	1.82	0	0.39	0
	Cluster-50020.5	1.15	0.73	0	0.43	1.85	0.61
	Cluster-50020.6	0.55	1.02	0	1.57	0.98	0.52
	Cluster-50020.8	0	0	0	1.23	0.69	0
	Cluster-50020.9	5.11	5.03	4.66	3.34	4.23	1.36
	Cluster-50136.0	13.93	15.45	13.59	15.46	18.1	15.96
	Cluster-50136.1	4.74	2.85	1.73	4.47	5.43	6.01
	Cluster-50136.10	6.79	3.18	4.58	3.14	3.32	3
	Cluster-50136.3	11.94	10.25	8.66	9.78	10.77	11.2
	Cluster-50136.5	6.99	8.16	7.03	11.88	10.55	9.7
	Cluster-50136.7	1.49	2.39	2.84	5.19	5.73	3.96
	Cluster-50136.9	3	3.31	1.7	8.93	10.67	10.12
	Cluster-50139.0	1.04	0.52	0.42	2.41	2.61	1.84
	Cluster-50174.0	6.84	5.65	3.64	8.87	11.2	4.42
	Cluster-50189.0	6.14	6.9	3.72	24.88	13.24	18.96
	Cluster-50189.1	0	0	0	2.86	1.19	2.68
	Cluster-50189.3	0.59	0	0.5	1.09	0.55	0.31
	Cluster-50189.6	0	0.43	0.39	1.28	0.79	0.84
	Cluster-50189.7	2.53	2.55	0.98	8.64	5.96	7.54
	Cluster-50189.8	4.23	0.88	2.29	7.16	3.6	5.23
	Cluster-50222.11	1.74	1.26	0.63	0	0	0
	Cluster-50222.12	5.41	6.51	2.54	0	0	0
	Cluster-50222.2	2.88	5.06	2.14	0.29	0.29	0.19
	Cluster-50222.5	1.38	0	0.15	0.85	1.07	0.5
	Cluster-50222.6	1.91	1.69	0.78	0.61	0.35	0.35
	Cluster-50247.0	6.62	7.2	4.95	8.59	7.65	7.89
	Cluster-50250.0	0.93	0.65	0.11	1.64	2.87	2.75
	Cluster-50250.1	0	0.97	2.35	8.48	4.77	11.8
	Cluster-50250.2	0.07	1.31	1.19	19.34	11.98	16.32
	Cluster-50250.3	4.11	1.87	0	6.48	9	9.09
	Cluster-50250.4	0.65	0.92	0.41	5.1	6.26	11.3
	Cluster-50291.0	7.6	7.43	5.66	9.72	9.87	8.91
	Cluster-50300.0	0.71	0.92	0.4	1.63	2.54	2.14
	Cluster-50320.1	16.09	15.45	22.94	1.95	2.06	0
	Cluster-50320.2	46.06	52.48	48.84	38.27	35.99	34.9
	Cluster-50320.3	19.25	22.63	23.67	14.7	13.04	10.79
	Cluster-50320.4	19.16	24.54	20.2	19.36	16.36	15.43
	Cluster-50320.5	26.96	19.25	18.51	0	0	0
	Cluster-50320.6	0	0	0	0.46	0.77	1.09
	Cluster-50320.7	213.81	246.95	209.85	263.24	219.86	198.31
	Cluster-50334.0	36.22	36.96	32.69	41.57	38.96	38.83
	Cluster-50335.0	1.07	0.71	0	0.15	0.88	0.92
	Cluster-50335.1	0.88	0.96	0.82	0.61	0.76	0.99
	Cluster-50335.4	4.86	3.69	4.25	10.69	7.81	9.74
	Cluster-50348.0	0	0	0	5.05	2.91	0.87
	Cluster-50348.1	16.34	16.77	17.73	12.44	15.77	13.3
	Cluster-50348.2	3.31	1.51	0.66	0.51	0	0.11
	Cluster-50348.3	39.88	44.69	51.03	14.73	15.63	13.69
	Cluster-50348.4	36.04	34.22	40.6	24.71	27.33	27.46
	Cluster-50348.5	19.68	14.45	20.49	3.38	7.35	7.59
	Cluster-50377.0	27.2	24.47	15.71	23.26	25.22	22.36
	Cluster-50465.2	28.68	25.24	24.99	11.48	11.73	12.18
	Cluster-50465.3	9.66	8.11	8.76	11.58	10.71	12.64
	Cluster-50482.1	1.75	2.05	1.83	0	0.1	0.14
	Cluster-50482.2	5.23	6.05	3.52	0	0	0
	Cluster-50482.3	1.68	1.34	2.18	6.93	5.63	6.22
	Cluster-50482.4	1.07	0.96	0	1.43	1.78	2.05
	Cluster-50482.7	2.51	4.43	2.84	16.99	16.04	19.13
	Cluster-50485.0	2.11	0	0	0	0.72	0
	Cluster-50485.1	4.17	3.99	3.22	6.96	7.2	5.68
	Cluster-50485.2	0	0	0	1.06	0.56	1.16
	Cluster-50485.3	12.17	11.13	9.42	16.94	14.22	15.88
	Cluster-50485.4	0.39	2.27	0.47	0.82	0.48	1.74
	Cluster-50513.3	5.22	5.52	2.11	1.41	1.11	0.42
	Cluster-50518.0	10.39	9.46	8.6	2.63	2.59	2.67
	Cluster-50583.0	11.88	8.45	8.32	0	0	0
	Cluster-50583.1	7.76	10.02	6.96	28.26	31.41	30.84
	Cluster-50586.0	13.7	12	18.97	19.93	16.62	17.07
	Cluster-50603.31	4.24	6.63	2.91	1.2	0.61	1.48
	Cluster-50603.32	41.81	44.72	37.34	31.88	29.43	26.4
	Cluster-50603.33	46.2	49.16	32.93	60.93	65.53	56.21
	Cluster-50673.6	5.71	12.44	9.03	10.12	7.69	8.67
	Cluster-50673.7	4.41	2.85	4.65	1.31	1.07	2.25
	Cluster-50696.0	5.61	5.37	2.65	0.39	0.22	0.86
	Cluster-50696.1	0.93	1.19	0.27	1.32	0.62	1.28
	Cluster-50696.2	2.99	3.31	3.81	9.5	11.7	7.8
	Cluster-50696.3	0.24	0.52	0.22	1.28	0.83	0.98
	Cluster-50696.4	3.65	4.85	2.64	7.95	6.12	7.58
	Cluster-50696.5	0	0	0	2.65	3.72	3.19
	Cluster-50696.6	9.24	7.08	4.28	29.62	38.96	32.5
	Cluster-50705.0	3.07	2.8	3.26	1.54	1.78	1.26
	Cluster-50706.0	1.83	1.45	0.78	12.33	11.98	8.75
	Cluster-50722.2	1.92	2.05	0.89	0.85	1.02	0.96
	Cluster-50722.7	0	0	0	2.08	1.16	0.95
	Cluster-50722.8	8.73	7.27	8.95	4.06	3.83	5.13
	Cluster-50772.0	15.12	12.74	10.74	12.41	14.22	10.96
	Cluster-50824.0	19.54	22.57	22.2	10.3	10.07	9.77
	Cluster-50830.0	0.29	0.29	0.1	1.37	1.72	1.37
	Cluster-50858.0	14.8	13.88	9.99	20.14	22.66	19.8
	Cluster-50911.0	3.04	5.04	4.53	4.57	6.33	5.14
	Cluster-50911.1	3.67	3.56	2.51	5.59	5.35	7.75
	Cluster-50911.2	41.17	43.06	34.11	28.09	29.29	29.02
	Cluster-50911.3	5.68	10.27	4.2	1.51	1.29	1.55
	Cluster-50911.4	2.47	4.41	0.66	4	6.36	4.74
	Cluster-50911.5	8.89	7.07	8.11	5.96	10.49	11.47
	Cluster-50911.6	2.42	0	2.86	0	0	0
	Cluster-50928.0	24.04	24.47	23.22	44.23	42.49	40.09
	Cluster-50933.0	16.84	7.98	4.44	5.44	5.34	2.47
	Cluster-50942.1	8.88	9.81	1.86	0	0	0
	Cluster-50942.3	3.45	4.19	2.08	0	0	0
	Cluster-50942.4	2.84	1.84	2.38	0.92	1.3	1.26
	Cluster-51008.0	2.22	2.07	2.3	8.26	5.12	4.38
	Cluster-51020.0	12.05	12.81	10.52	22.59	18.95	20.4
	Cluster-51021.0	18.87	14.57	7.62	19.83	23.33	23.06
	Cluster-51032.1	0.13	1.49	2.07	0.65	0	0
	Cluster-51032.2	0.9	0.41	0	0.25	1.15	0.87
	Cluster-51032.3	0.72	0.53	0.17	0.44	0.69	0.65
	Cluster-51032.4	0	0.11	0.19	1.05	0.51	0
	Cluster-51032.5	0.13	0.6	0.74	0.98	1.42	1.46
	Cluster-51032.6	23.02	19.18	21.57	24.46	39.43	30.42
	Cluster-51071.0	0.86	0.13	2.2	1.24	0.57	0.61
	Cluster-51071.1	0.16	0.25	0.13	0.14	0.76	1.06
	Cluster-51071.2	2.34	3.72	0	2.23	3.71	1.5
	Cluster-51071.6	1.65	2.59	1.44	1.87	1.89	3.64
	Cluster-51071.7	2.58	2.56	0.94	2.23	3.26	2.55
	Cluster-51077.0	4.17	3.13	1.72	5.2	4.91	5.39
	Cluster-51108.0	14.31	10.92	11.02	4.55	3.94	2.79
	Cluster-51108.1	16	18.96	17.71	8.26	7.39	8.47
	Cluster-51108.2	13	13.17	12.92	6.95	5.24	6.57
	Cluster-51108.3	12.75	12.88	13.2	6.11	6.99	7.24
	Cluster-51164.0	3.08	2.31	4.26	1.1	0.71	0.59
	Cluster-51164.1	1.26	1.07	3.43	0.23	0.2	0.16
	Cluster-51164.2	2.05	5.09	4.41	0.94	0.84	0.4
	Cluster-51164.3	0.53	0.45	1.51	0.38	0.65	1.04
[truncated: 541 more rows]
