# Supplementary material for: Integrative analysis of the metabolome and transcriptome provides insights into the mechanisms of amino acids and their derivatives biosynthesis in Polygonatum
Source: PLoS One. 2025 Jun 25;20(6):e0327145. doi: 10.1371/journal.pone.0327145 (PMC12193713; doi:10.1371/journal.pone.0327145)
Supplement: S6 Table — (XLSX) [file pone.0327145.s006.xlsx]

## Sheet: Sheet1
	S6 Table. The CDS sequence of the target gene
	GeneID	Sequence
	Cluster-39698.1	ATGGACACCCTCCTCCTCCCCCGCTCCTCTCTCCACCTCCCCTCACGTGCGCCGCCGGCCGCACGTGCCCTCCTCCCCTCCCGCCTCCCCTCTCACGCGCGCTTCCCCGTCGCCGCCTCCTCCTCCACCTCACCACCGTCGACAATCTCCCCAATCGAAGAATTCTCTTCTCCTTCCCTCTCCCCTCTCTCCTCAGCGCAACTGAAGAAAGTCTCGCCGGATTCGCTACAGTACGACAGCGGATTCCTCGGCGGGATCTCGGAAAAGACGCTGCCTTTCGACGGCGACGGAGGAGCGGCCGGCGACGGCGGCCCCAATGCGTTCTCGTATCTCACCAGCATACTCTCGTCCAGGGTTTACGACGTCGCCATCGAGTCTCCGCTGCAGCTGGCCACCAAG…
	Cluster-27133.0	ATGGCGATGGCGGGCGGCGGCGCGGCCGCTCCCTCCGGCGAGGTGGAGGCGGGTTTCGCGAAGCTCCAGGGCGAGGACTTCGAGTACTACATGCAGACCTACTCCATCATCCTCGGCCGCAACAGCAAGAAGTCGGCCGTCGACGTTGACCTCTCCAGCCTGGGCGGCGGCATGAACATCTCCCGCCACCACGCGCGCATCTTCTACGACTTCCAGCGCCGCCGCTTCGCGCTCGACGTCATCGGCAAGAACGGATGCCTCGTCGAGGGAGTCCTCCACCTCCCCGGCAACCCTCCCGTCAAATTGGACTCGCAGGATCTGCTCCAGATCGGGGACAAGAAGTTCTACTTCCTGCTGCCCACGAGGTCCATATTCGCGACCGCGGCCGCGCCCAGGATG…
	Cluster-28145.0	AAAATGGCGGCTTTGATCTCTCAATCCAATCTCCTGGCCCCACCGACCACCGCCCTCGCCCGCCCGACCAAAACCCTAACCCTCCCTCGCTCCGGCCCCCTCCTCCGCCGCCTCCTTCGCCGCCGCACCCTCTCCATCTCCGCCGTCAAGACCGACGCCCCCAAGCCCACAGTCCTCGTCGCCGAGAAGCTCGGCGAGGCTGGTCTCGACCTCCTCAAGTCCTTCGCCAACGTCGACACCTCCTACAACCTCACTCAGGAGGAGCTCTGCACCAAGATCTCGCTCTGCGACGCCCTCATCGTCCGCAGCGGGACCAAGGTCAGCAGGGAGGTGTTCGAGTCCTCAGCGGGGAGGTTGAAGGTCGTGGGGAGAGCTGGGGTCGGGATCGACAATGTCGAT…
	Cluster-51791.5	GGGAGATTGTTACTGTGGAGAAAGAAAGAAAGAAGAGCGCAGATGTCGAAGGAGACAGTCTGCGTTACCGGCGGCAGCGGGTTCATCGGATCGTGGATCGTTCGCCTTCTCCTCGACCGCGGCTACACCGTCCACGCCACCGTCAAAAATCTCGGCGATGATGCCGAGACGAAGCACCTGGAGGCCCTCGACGGCGCCGCCGGCCGCCTCCGCCTCTTCCAGCTGGACCTCCTGGACCCCGCCACCGTCTCCGCCGCCGTGTGCGGGGCCTCCGGCGTCATCCACGTGGCGTCCCCGTGCATCGTGGACCGCGTCGTGGACCCCGACCGCCAGCTCCTCGACCCCGCCATCAAGGGCACCCTCAACGTCCTCCGAGCCTCCAAGGACGCCGGCGTCAAG…
	Cluster-29705.11	GTGGATTCCTTGAACCCTTTCATGCATGCCCGTGGTGTTTCATTCATGGTGGACAACTGCTCAACCACTGCCAGATTGGGATCTAGGAAGTGGGCCCCTCGATTTGATTACATCCTCATGCAGCAGGCTTTTGTGGCCGTGGACAACAGCACACCTATCAACCAGGACCTCATCGGCAACTTCTTGTCTGACCCGGTTCATGGCGCCATTGAAGTTTGCGCGCAATTGAGGCCCACTGTGGATATATCTGTGCCAGCAAATGCTGATTTTGTGCGCCCAGAGCTGCGACAGGCTAGCGATTGA
	Cluster-53239.2	TTTCCTCTTCCCGTTGACTTTCGTCCCCGCTTTCTATCAAAAATTATTATTGCAGTTTCTCTCTCTAAAAACTGTAATTGTAAAGAGAGAAAGTGTAGAGGGCAAGAGAACGAGCGCAAGATGGGGTTGAAGCTGTACGTCGATCGGATGTCCCAGCCATCTCGGGCCATCTTGATCTTCTGCAAGATGAACAAAATTGATTTTGAGGAGGTGCGGATTGATCTCGCCAGGGGTCAGCACAGATCGCCGGAATTCAAAGAAATTAATCCAATGGGACAGGTTCCGGCAATTGTTGATGGAGGATTTAGTCTCTTTGAGAGTCACGCCATTCTTACCTATCTCGCTTGTGTTTACCCAGGAGTTTCAGACCACTGGTATCCTGCTGATCTTTACAGCAGA…
	Cluster-49006.0	TCTCGGATCCTGGGCGGTAGCGGGTTGGTGACCCGATCCGCCTCCTTCTCCCTCCGCACCCGCGCTGGCATGGGCCTCCCCGTCGGCCACCACCTCGTCCCCGACAAGCCCCTCCCCGTGAACGACGAGCTCGTTTGGGACAACGGCACCCCGTTCCCTGAGCCCTGCATCGATCGCCTCGCCCCCACCATCGGAAAGTACGAAGCATTGGGGTGGCTCTGTGGAGGATTGAGTTTCTTTGCGCTTCTCGGGCTTGCCGCTACTTTGAATGACAAGGCCTCAAAGATTCCCTTTGCCCCAAAAGTCTATCCATATGACAATTTGCGAGCTGAGCTCGGTGGAGAACCAGAAGCATAA
	Cluster-35441.2	ATGGCGAAATCAGGCTACAACCCAACCACCGGCATCTACACCTCCCCTCGCCCTCCGATCAACTTCCCCTCCGACCCAAACCTCTCCATGCACTCTTTCCTCTTCCGCGGCGTCCATTCCTACCCCGATCGCCCCGCCCTCATCGACGCCGAGTCCAACCAAACCCTCACCTTCCACCGCCTCAAATCCACCGTCGCATCCTTCGCCGCCGGCCTCTCCGACCTCGGCATCACGAAAGGCGACGTCGTCCTCATCTTCTCCCCCAATTCAGTTCTCTTCCCAGTCAGCTTTCTCTCGATCATCTCACTCGGCGCCATCGCCACCACCGTGAACCCTCTCTACACCGTCAACGAGCTCAAGAAACAAGCTCAAGACTCCCGCGCCAAGCTCGTCATTACC…
	Cluster-17104.0	ATGGATGCTTCTCTCTCCTTCTCTACAATCCCTCTCCGATCCCTCTCTCACTCTTCCTCCTCCTCCTCTTCAACCCTCTTCGCCCCCAACAAATCCATCTCCTTCTCCTTCTTCAATAAGAAGAAGTCGTCCTCGTCGTCGTCGTGTTTGGTGGCGATCAGATCTGAGGCAGCTTCGATGGAGGAGGATTTGTCGCGGGTGAGCCCGAGGGTGAATTCTCTCAAGCCCTCCAAGACCATGGCGATCACCGACCAGGCCACGGCGCTCCGCCAGGCTGGAGTCCCCGTTATCGGATTGGCTGCTGGAGAGCCCGATTTCGATACCCCTGCCCCCATTGCCCAGGCGGGGATAAATGCCATTCGTGAAGGTTACACGAGGTACACTCCCAATGCTGGAACT…
	Cluster-49223.2	ATGGCTCTAATGGGAACACTCTCTTTCTCTTTCTACTCGATAACTCCAGCAAAGCCTCAAGCGTCTCCTTCTCTCGCTCAATCCCACATCAGCAAACCATTCTCTACTCCTCAGCAATCTTATTCCATTCATCTTGATGATTCTCGTAGCCGCCGTGGCCGCCGCTTGTCTGTTCACTTCCGAGGAAAGATTTCGCCTGTTGCGCGATCAGCTCCGATTGGTGCGGCCATGAAGAAAGAGCCTTTGAGGATTATGATATCTGGGGCTCCTGCATCTGGGAAGGGAACGCAATGTGAACTCATCAAGAAGAAGTATGGATTGGTGCATATTGCTGCTGGAGATTTACTGAGGACGGAAGTTACAGCCGGGTCTGAAAATGGGAAGCGTGCCAAAGAATAC…
